# Supplementary material for: Clinical and Transcriptomic Characteristics of Aortic Stenosis in Patients Undergoing Haemodialysis
Source: Interdiscip Cardiovasc Thorac Surg. 2026 Jan 8;41(1):ivag008. doi: 10.1093/icvts/ivag008 (PMC12861330; doi:10.1093/icvts/ivag008)
Supplement: ivag008_Supplementary_Data [file ivag008_supplementary_data.zip]

Archive with 3 entries (3 files):
- Table S1 1123.docx
- Table S2_Full DEG results (1).xlsx
- Table S3 1121 2.docx
