# Supplementary material for: Clinical and Transcriptomic Characteristics of Aortic Stenosis in Patients Undergoing Haemodialysis
Source: Interdiscip Cardiovasc Thorac Surg. 2026 Jan 8;41(1):ivag008. doi: 10.1093/icvts/ivag008 (PMC12861330; doi:10.1093/icvts/ivag008)
Supplement: ivag008_Supplementary_Data [file ivag008_supplementary_data.zip › Table S2_Full DEG results (1).xlsx]

## Sheet: Table S2
Table S2. Differential gene expression analysis results
Gene Name	baseMean	log2FC	lfcSE	stat	pvalue	padj
CHI3L2	8222.74	3.25355	0.500606	6.49922	8.07e-11	1.79e-06
TNK1	399.539	0.989907	0.175685	5.63456	1.76e-08	0.000195
HLA-DMA	87.5696	-7.47777	1.34674	-5.5525	2.82e-08	0.000208
SBNO2	195.853	2.03886	0.379955	5.36607	8.05e-08	0.000446
STEAP1	1300.12	1.24752	0.23845	5.23179	1.68e-07	0.000744
PLA2G2A	13087	2.10363	0.406091	5.18021	2.22e-07	0.000819
MMP3	25.8968	5.0893	1.01025	5.03769	4.71e-07	0.00149226
SIK1	29.4374	4.84193	0.988906	4.89625	9.77e-07	0.00270691
STEAP2	1781.78	1.05847	0.221396	4.78086	1.75e-06	0.00429942
FRG1	193.819	-2.25904	0.475073	-4.75515	1.98e-06	0.00439612
TCF23	453.972	1.47356	0.318901	4.62073	3.82e-06	0.00770669
ADORA1	201.842	1.2904	0.282683	4.56483	5e-06	0.00907811
DIO3	443.438	1.46355	0.321545	4.55162	5.32e-06	0.00907811
SLC39A14	5254.32	1.11107	0.255324	4.3516	1.35e-05	0.0214005
MUC1	652.646	0.812599	0.189294	4.29278	1.76e-05	0.0260782
QPRT	744.866	-0.877545	0.217514	-4.03443	5.47e-05	0.0758396
C1RL	4319.25	0.457678	0.115733	3.95461	7.67e-05	0.0942766
LDLRAD3	1393.38	0.652179	0.165962	3.9297	8.51e-05	0.0942766
NUTM2F	9.9378	-2.76571	0.702848	-3.935	8.32e-05	0.0942766
SLC25A17	754.876	0.35997	0.0913349	3.94121	8.11e-05	0.0942766
DKK2	1195.79	-1.24275	0.317803	-3.91044	9.21e-05	0.0972562
CAPN6	37.6177	2.46604	0.634174	3.88859	0.000101	0.099851
L1CAM	1311.59	-1.50498	0.387679	-3.88202	0.000104	0.099851
H4C16	67.2323	-0.9026	0.233131	-3.87165	0.000108	0.0998543
ASS1	2748.32	0.538935	0.141417	3.81096	0.000138	0.122751
SPMIP4	313.688	-0.5097	0.136112	-3.74472	0.000181	0.153983
IL11	97.5527	1.61881	0.434935	3.72195	0.000198	0.162317
C10orf105	266.951	1.49168	0.404737	3.68556	0.000228	0.18068
CHRDL2	848.435	2.07225	0.571551	3.62566	0.000288	0.220335
CALCA	24.1096	2.82986	0.785495	3.60264	0.000315	0.223079
LRFN5	104.028	-1.72462	0.477709	-3.61019	0.000306	0.223079
P2RY1	925.555	-0.71537	0.199328	-3.58891	0.000332	0.223079
ZFAT	288.32	-0.405176	0.112795	-3.59216	0.000328	0.223079
GFPT2	2592.81	0.926683	0.259013	3.57775	0.000347	0.225967
PTGES	489.469	0.581925	0.164085	3.54649	0.00039	0.24041
STAC2	144.794	1.27281	0.358813	3.54727	0.000389	0.24041
SPX	11.4517	-2.12537	0.605364	-3.51089	0.000447	0.267592
NNMT	14670.4	0.824518	0.236762	3.48248	0.000497	0.289824
CLCA2	48.3361	-1.00621	0.290456	-3.46426	0.000532	0.302233
CFHR3	50.7933	1.08421	0.31454	3.44698	0.000567	0.30486
RAB28P5	14.3772	-1.77556	0.514812	-3.44894	0.000563	0.30486
UFM1	5087.1	0.296953	0.086275	3.44193	0.000578	0.30486
KCTD16	21.8755	-1.56465	0.457796	-3.4178	0.000631	0.325466
CLIC6	855.076	0.588635	0.172989	3.40273	0.000667	0.32867
ZNF682	384.213	0.444499	0.130559	3.40457	0.000663	0.32867
SLPI	1198.27	1.79799	0.531236	3.38454	0.000713	0.343609
HS3ST3B1	148.124	0.787062	0.233736	3.36731	0.000759	0.351104
HSD11B1	804.841	0.891607	0.264816	3.36689	0.00076	0.351104
SCN10A	20.0613	-1.86321	0.555385	-3.35481	0.000794	0.359312
PTS	1011	0.318638	0.0970969	3.28165	0.00103201	0.457574
KCNT1	137.76	0.922922	0.283282	3.25796	0.00112216	0.460687
SCTR	37.0539	-0.919127	0.281775	-3.26192	0.0011066	0.460687
ST3GAL5-AS1	18.2861	-1.58841	0.48748	-3.25841	0.00112039	0.460687
TMEM63A	2787.78	-0.325736	0.0999234	-3.25985	0.00111469	0.460687
CAT	4220.96	-0.346588	0.107507	-3.22386	0.00126476	0.509789
CYP1B1	8724.56	0.654594	0.204093	3.20733	0.00133974	0.521063
DRD5	4.09972	-3.95686	1.23312	-3.20881	0.00133288	0.521063
CABCOCO1	239.039	-0.946311	0.295739	-3.19982	0.00137513	0.525607
C16orf89	1026.31	-1.28096	0.404548	-3.16639	0.00154345	0.56197
GFUS	43.1374	-3.32635	1.0507	-3.16585	0.00154631	0.56197
MT1F	159.55	1.12141	0.353778	3.16981	0.0015254	0.56197
DAW1	33.0323	1.3999	0.44971	3.11288	0.00185268	0.589165
GFRA1	1103.76	-1.17839	0.377324	-3.12302	0.00179007	0.589165
GPR88	389.051	0.951782	0.303202	3.1391	0.00169467	0.589165
LINC01411	48.0653	1.23281	0.395392	3.11794	0.0018212	0.589165
NWD1	216.207	-1.93213	0.619109	-3.12082	0.00180347	0.589165
RAB7B	1303.35	-0.405468	0.129426	-3.13281	0.00173141	0.589165
RARRES1	1785.96	1.52515	0.485981	3.13828	0.00169941	0.589165
RNU6-1189P	11.8156	-3.73436	1.19788	-3.11747	0.00182408	0.589165
SNED1	5848.99	0.954417	0.306722	3.11167	0.00186032	0.589165
CA13	159.364	0.643272	0.208969	3.07831	0.0020818	0.603269
IGSF10	1451.71	-1.93905	0.630304	-3.07637	0.00209535	0.603269
LIMS3	2.87155	-4.15327	1.34763	-3.08192	0.00205673	0.603269
NKAIN2	62.1291	-1.85504	0.60261	-3.07835	0.00208152	0.603269
NR1D1	1062.85	1.84542	0.596532	3.09358	0.00197758	0.603269
PCAT7	8.86075	-1.99433	0.646119	-3.08663	0.00202437	0.603269
RNASEH1-DT	301.186	-0.760497	0.24635	-3.08706	0.00202147	0.603269
ANGPT4	105.506	-2.22962	0.727011	-3.06684	0.00216337	0.61487
LDAF1	1584.6	-0.618495	0.201975	-3.06224	0.00219687	0.616486
DSG2	182.606	1.5563	0.509008	3.05751	0.00223181	0.618464
TRDN	92.0694	-2.23424	0.73198	-3.05233	0.00227073	0.621479
ADAMTS7P1	78.6709	1.70382	0.559513	3.04519	0.00232533	0.628275
HMGN2P5	5.13328	5.89001	1.9381	3.03907	0.00237312	0.628275
SYNGAP1	39.5297	-2.57255	0.846758	-3.03812	0.00238058	0.628275
LINC02774	2.16956	-4.5087	1.492	-3.02191	0.00251186	0.655122
ALPK1	1784.83	0.335832	0.111869	3.00201	0.00268208	0.661705
ATP1B1	2680.91	-0.543833	0.181585	-2.99492	0.00274514	0.661705
CIART	277.322	1.61419	0.53824	2.99902	0.00270852	0.661705
FAM237B	24.5779	1.1768	0.392304	2.99973	0.00270222	0.661705
KCNJ9	9.07663	-2.13054	0.711407	-2.99482	0.00274604	0.661705
KITLG	1819.63	-0.647473	0.215416	-3.00569	0.00264978	0.661705
SLC5A3	1184.05	-0.68683	0.228142	-3.01054	0.00260786	0.661705
CD34	6315.41	-0.558507	0.187173	-2.98391	0.00284591	0.664211
IL20RA	68.2016	-1.06902	0.357779	-2.98794	0.00280867	0.664211
MPPED2-AS1	21.6135	-1.45098	0.486276	-2.98387	0.00284632	0.664211
CYP27C1	211.757	1.34555	0.452726	2.97212	0.00295753	0.675806
PDC-AS1	68.1454	0.939596	0.316466	2.96903	0.00298746	0.675806
ZNF257	168.12	-0.702876	0.236508	-2.9719	0.00295966	0.675806
ADAMTS7P3	38.7367	1.35533	0.459303	2.95084	0.00316908	0.680873
CNTFR-AS1	10.5683	-1.87198	0.637284	-2.93743	0.00330944	0.680873
DSC3	42.5673	1.22719	0.414816	2.9584	0.00309245	0.680873
GLRA3	3.00873	-4.99046	1.70352	-2.9295	0.00339509	0.680873
HMGA2	143.687	1.14949	0.391755	2.93421	0.00334396	0.680873
LEPR	3634.31	-0.651801	0.222032	-2.93562	0.00332883	0.680873
MAP2	1967.2	-0.769977	0.263944	-2.91719	0.00353198	0.680873
MST1P2	115.858	0.656231	0.22377	2.93261	0.00336129	0.680873
NEDD4L	429.973	-0.677409	0.228819	-2.96046	0.00307184	0.680873
RAB39B	63.8012	-0.769624	0.261257	-2.94585	0.00322072	0.680873
SLC1A3-AS1	47.8418	1.23592	0.423611	2.91758	0.00352764	0.680873
SLC20A1	6227.37	0.782572	0.265992	2.94209	0.00326007	0.680873
SNHG16	762.477	0.393772	0.134836	2.92038	0.00349601	0.680873
SPHK1	1315.7	0.773974	0.264391	2.92739	0.00341825	0.680873
TNFSF11	246.746	2.73001	0.927987	2.94186	0.00326248	0.680873
UAP1	2927.72	0.490492	0.167791	2.92323	0.00346422	0.680873
ZBTB8B	33.8491	-1.46061	0.500256	-2.91974	0.00350328	0.680873
C1R	51749.2	0.458315	0.158374	2.89388	0.00380513	0.691165
CEMIP	4377.01	1.25429	0.434556	2.88637	0.00389713	0.691165
COCH	194.4	-2.90605	1.01042	-2.87607	0.00402661	0.691165
DGKB	21.4988	-3.3297	1.15354	-2.8865	0.00389552	0.691165
FAM135B	73.9764	-1.37532	0.477451	-2.88055	0.00396978	0.691165
HEXIM1	2879.89	-0.283495	0.0980118	-2.89246	0.00382241	0.691165
LINC02834	1.85688	-4.29521	1.4945	-2.87401	0.00405303	0.691165
MINDY4	113.65	1.18327	0.411008	2.87895	0.00398998	0.691165
MYH7	15.4996	-1.47854	0.513447	-2.87964	0.00398133	0.691165
OXR1-AS1	9.96208	-1.7889	0.621861	-2.87669	0.00401872	0.691165
PLP2	2629.38	0.363656	0.126255	2.88034	0.00397249	0.691165
PTENP1	31.5246	-1.06256	0.36756	-2.89083	0.00384221	0.691165
SHISAL1	917.363	0.928617	0.321799	2.8857	0.00390542	0.691165
SPATC1L	14.7569	-4.09594	1.4243	-2.87576	0.00403057	0.691165
STC1	725.018	1.94101	0.66709	2.90967	0.0036181	0.691165
CGREF1	917.309	0.91395	0.318518	2.86938	0.00411277	0.696001
MEDAG	4418.6	0.613684	0.214067	2.86678	0.00414665	0.696417
ACSM5	380.497	-1.31679	0.460497	-2.8595	0.00424304	0.70146
RP1	12.398	-1.59285	0.556876	-2.86033	0.00423196	0.70146
SNRPF-DT	5.12039	-3.25426	1.1389	-2.85738	0.0042716	0.70146
ANO4	53.9828	-1.19929	0.420566	-2.85162	0.00434976	0.7081
FAM157A	24.7057	1.48401	0.520758	2.84971	0.00437592	0.7081
AMIGO2	1442.92	-0.567357	0.199443	-2.84471	0.00444526	0.714108
CHD3	7432.66	-0.378261	0.133118	-2.84154	0.00448957	0.716038
ADAMTS14	922.993	1.13805	0.402448	2.82782	0.00468663	0.730282
AMER2	25.1165	-2.92779	1.04324	-2.80643	0.00500937	0.730282
ARID5A	3089.44	0.322902	0.114493	2.82028	0.00479817	0.730282
CAVIN2	1459.71	-0.598022	0.212386	-2.81573	0.00486663	0.730282
CDC42EP5	19.2053	-6.26398	2.23156	-2.807	0.0050005	0.730282
CHSY1	7114.19	0.549612	0.195671	2.80886	0.00497179	0.730282
EPHA5	7.4691	-3.09289	1.10049	-2.81046	0.00494711	0.730282
GPAT2P1	20.4286	1.873	0.663821	2.82154	0.00477932	0.730282
GRHL2	19.7634	2.61694	0.923775	2.83288	0.00461313	0.730282
KCND3	1475.76	0.76104	0.269977	2.81891	0.00481869	0.730282
PAPPA2	305.652	1.34186	0.479182	2.80032	0.0051052	0.730282
PITRM1-AS1	83.0098	0.799208	0.285351	2.80079	0.0050977	0.730282
SCML2P2	13.7619	-1.31873	0.469705	-2.80756	0.00499181	0.730282
SLC14A1	1728.43	-1.31119	0.468237	-2.80027	0.00510595	0.730282
TSPAN8	1257.22	-1.08805	0.387707	-2.80639	0.00501007	0.730282
VTRNA1-2	10.0333	3.56239	1.26788	2.80972	0.00495852	0.730282
MOSPD1	626.041	0.309234	0.111005	2.78576	0.00534017	0.749535
PAK1IP1	770.201	0.305847	0.109794	2.78565	0.00534199	0.749535
RBFOX1	67.422	-1.63306	0.585745	-2.78801	0.00530327	0.749535
CHRD	1814.41	0.746456	0.268627	2.77878	0.00545636	0.753052
KRT16	192.186	1.31942	0.476315	2.77005	0.00560484	0.753052
LTF	112.061	1.75762	0.63359	2.77406	0.00553606	0.753052
PPP1R14C	630.827	1.05743	0.381535	2.77152	0.00557959	0.753052
RNU6-1136P	1.91828	4.46297	1.61037	2.77139	0.00558175	0.753052
SPINK2	16.7604	3.32729	1.20034	2.77195	0.00557212	0.753052
SVIP	919.878	-0.518369	0.186616	-2.77773	0.00547405	0.753052
DRP2	101.702	-1.24497	0.451667	-2.75638	0.00584445	0.778442
ROGDI	301.524	-0.502089	0.182227	-2.75529	0.00586404	0.778442
AKR1C6P	6.19599	-2.0587	0.747923	-2.75256	0.00591315	0.779703
FAM124A	310.777	0.526873	0.191541	2.7507	0.00594683	0.779703
RRN3P2	5.64413	2.27841	0.828837	2.74893	0.00597905	0.779703
XRRA1	464.807	-0.913221	0.332983	-2.74254	0.00609654	0.790375
UBR5-DT	68.9204	-0.616584	0.225319	-2.73649	0.00620989	0.80039
CRTAC1	22190.8	1.25548	0.459246	2.73377	0.00626131	0.802353
IGBP1-AS1	21.3932	0.945769	0.346469	2.72974	0.00633847	0.802957
TAFA5	95.2439	-1.20287	0.44038	-2.73143	0.00630592	0.802957
NDST3	15.5985	-1.69104	0.620453	-2.72549	0.00642066	0.808748
DUXA	8.97825	2.29286	0.842829	2.72043	0.00651977	0.816592
AMTN	114.192	3.60495	1.32834	2.71386	0.00665037	0.826911
RAB27A	1968.27	0.413615	0.152482	2.71255	0.00667676	0.826911
COX6B2	9.64818	2.01076	0.743378	2.7049	0.00683257	0.827712
KCNJ14	40.3998	0.912282	0.337176	2.70565	0.00681704	0.827712
TSPAN1	72.3312	0.743897	0.274799	2.70706	0.00678824	0.827712
UNC13A	109.958	1.03776	0.383263	2.70771	0.00677492	0.827712
CCL23	14.1521	3.26566	1.21005	2.69879	0.00695918	0.829526
EPB41L1	2241.2	-0.347867	0.128808	-2.70065	0.0069204	0.829526
EPB41L4B	149.449	-1.69621	0.632449	-2.68197	0.00731895	0.829526
MT1E	777.836	0.999088	0.372251	2.68391	0.00727668	0.829526
MYOC	682.937	-1.37552	0.512692	-2.68294	0.00729791	0.829526
PHRF1	50.8837	-2.62982	0.976609	-2.69281	0.00708529	0.829526
PRKAG3	103.841	1.00526	0.37267	2.69744	0.00698751	0.829526
RIMS4	629.912	-1.39927	0.520191	-2.68992	0.00714702	0.829526
RPL39	1442.01	0.285645	0.106297	2.68723	0.00720467	0.829526
SMIM30	1798.27	0.221653	0.082633	2.68238	0.0073101	0.829526
THRSP	25.8572	-4.98804	1.86032	-2.68129	0.00733398	0.829526
TNC	50121.9	1.0814	0.402249	2.68839	0.00717985	0.829526
VAT1	8821.84	-0.352108	0.131108	-2.68563	0.00723935	0.829526
RN7SL262P	7.0341	-2.03235	0.758629	-2.67898	0.00738475	0.829534
TRGV8	9.21219	-1.63802	0.611683	-2.67788	0.00740889	0.829534
CRP	5.40691	3.09634	1.15818	2.67344	0.00750772	0.8349
KIAA0319	60.5267	-1.66733	0.623918	-2.67235	0.00753214	0.8349
NOC2LP1	17.2512	1.32293	0.4954	2.67043	0.00757532	0.835508
CLCA3P	2.38191	-3.87571	1.45238	-2.66852	0.00761861	0.836124
ATP8B5P	20.339	1.2647	0.475905	2.65747	0.00787296	0.844077
CCN4	3525.3	1.01434	0.380938	2.66274	0.00775084	0.844077
GPAA1P2	86.6041	0.837308	0.315697	2.65225	0.00799568	0.844077
LRRC4	223.685	-0.651448	0.245211	-2.65668	0.00789139	0.844077
OSTC	4378.9	0.361729	0.136331	2.65331	0.00797066	0.844077
PHEX	196.712	-1.35779	0.510561	-2.65941	0.00782776	0.844077
TENT5B	347.093	1.23496	0.465389	2.65361	0.00796349	0.844077
ZNF385D	654.87	0.883995	0.333233	2.65278	0.00798318	0.844077
ADRA1D	7.00144	-2.12049	0.800838	-2.64784	0.00810087	0.851128
TUSC1	1257.79	0.694751	0.262728	2.64438	0.00818407	0.855814
FSHR	32.6654	-1.10212	0.418284	-2.63486	0.00841719	0.871966
ZNF718	332.095	-0.67322	0.255389	-2.63606	0.00838759	0.871966
KATNAL2	179.394	-0.543732	0.206489	-2.63323	0.00845773	0.872091
GLMN	338.745	0.365266	0.13888	2.63007	0.00853663	0.87615
GARIN5A	6.90135	1.62205	0.617596	2.62639	0.00862965	0.876434
HSD17B12	2664.55	-0.420652	0.160427	-2.62208	0.00873955	0.876434
ITIH3	732.337	0.841405	0.321055	2.62075	0.00877375	0.876434
LINC00607	173.295	-0.639314	0.243852	-2.62173	0.00874859	0.876434
PCBP3	286.752	0.55327	0.211121	2.62064	0.0087766	0.876434
PRG4	25337.7	1.71517	0.65347	2.62472	0.00867211	0.876434
AVPI1	433.753	0.523241	0.200088	2.61505	0.0089214	0.878173
CKMT2	134.619	-0.792134	0.302812	-2.61592	0.00889866	0.878173
KCND2	74.6524	0.922906	0.353081	2.61386	0.00895246	0.878173
SERTAD1	653.348	0.44952	0.171879	2.61533	0.00891405	0.878173
IQUB	29.2405	-1.05046	0.402183	-2.6119	0.00900394	0.879332
LNX1	573.042	0.543304	0.208504	2.60572	0.00916808	0.891435
ADGRG6	220.976	-1.00641	0.386855	-2.60151	0.00928144	0.898016
DTNA	946.13	-0.328823	0.126533	-2.59872	0.00935729	0.898016
MTX1LP	8.48773	-2.95754	1.13763	-2.59973	0.00932964	0.898016
ARHGAP23	298.356	-1.16987	0.453462	-2.57987	0.00988377	0.914497
CCDC188	151.718	0.675326	0.260998	2.58748	0.00966811	0.914497
CHN2	18.5678	-1.35817	0.525604	-2.58403	0.00976544	0.914497
DEPDC4	28.1367	-0.948971	0.366755	-2.58748	0.00966811	0.914497
EGLN1	317.49	-0.587146	0.227075	-2.58569	0.00971841	0.914497
FAM114A2	1461.51	0.249021	0.0962509	2.58721	0.00967573	0.914497
INCENP	411.413	-0.379678	0.147202	-2.57929	0.00990027	0.914497
TAF6	1008.79	-0.293273	0.113674	-2.57995	0.00988157	0.914497
ZBTB20	319.318	-1.17217	0.453795	-2.58303	0.00979355	0.914497
SLC22A16	35.8304	1.62528	0.630832	2.57641	0.00998334	0.918343
LINC02777	51.8659	-0.612261	0.237916	-2.57343	0.0100697	0.922456
AGAP14P	50.1162	0.618108	0.240806	2.56683	0.0102633	0.924903
GJB2	73.3069	2.09286	0.815248	2.56715	0.0102538	0.924903
MRPL23-AS1	24.0264	1.00615	0.391802	2.56801	0.0102284	0.924903
NAALAD2	304.714	-1.17891	0.459256	-2.567	0.0102583	0.924903
ACTC1	241.751	1.33149	0.531364	2.50579	0.0122177	0.927209
ACTR8	873.305	-0.294553	0.115067	-2.55985	0.0104718	0.927209
ADAMTS5	1213.18	0.930079	0.364944	2.54855	0.0108171	0.927209
ADGRB3	261.427	-1.03149	0.414008	-2.49148	0.0127213	0.927209
ANKRD34C-AS1	2.10849	-4.46571	1.74978	-2.55216	0.0107057	0.927209
ARHGAP22	1849.8	0.554871	0.222847	2.48992	0.0127771	0.927209
AVIL	898.219	0.733152	0.294652	2.4882	0.0128393	0.927209
B3GALT2	33.5684	-1.07201	0.424228	-2.52697	0.0115051	0.927209
BACH1-AS1	7.02943	1.57434	0.616087	2.55539	0.0106069	0.927209
CA12	958.344	1.38201	0.555235	2.48906	0.012808	0.927209
CABLES1	839.222	-0.398468	0.158012	-2.52176	0.0116768	0.927209
CCDC141	161.787	-0.980303	0.393548	-2.49094	0.0127406	0.927209
CDA	101.111	0.962592	0.375826	2.56127	0.010429	0.927209
CELF4	112.954	0.658981	0.264222	2.49405	0.0126296	0.927209
COL22A1	156.734	-0.880836	0.345439	-2.54991	0.0107752	0.927209
CTNNA3	41.8816	-1.13938	0.45125	-2.52494	0.0115717	0.927209
CTSE	127.349	-1.40776	0.554351	-2.53948	0.0111017	0.927209
DNAJB6P1	189.65	-0.444811	0.178722	-2.48885	0.0128157	0.927209
DYRK1B	543.744	-0.309097	0.120898	-2.55667	0.010568	0.927209
EPHX1	4859.58	-0.443903	0.177149	-2.50582	0.0122169	0.927209
FLRT3	23.856	-1.30974	0.513785	-2.54919	0.0107972	0.927209
FTH1P22	6.55242	-2.09931	0.837531	-2.50654	0.0121918	0.927209
GPR68	697.952	1.10464	0.438967	2.51645	0.0118543	0.927209
JDP2	2005.29	-0.360948	0.144821	-2.49237	0.0126893	0.927209
KIAA1549	159.494	-0.687929	0.275734	-2.4949	0.0125992	0.927209
LGR5	83.2606	-1.14894	0.44896	-2.55911	0.0104939	0.927209
LINC00863	206.817	-0.674025	0.265735	-2.53646	0.0111979	0.927209
LINC01449	35.6453	-1.17846	0.468159	-2.51723	0.0118281	0.927209
LRRC37A	27.6724	-1.30784	0.523946	-2.49614	0.0125554	0.927209
MAP2K6	549.985	-0.963723	0.376332	-2.56083	0.0104422	0.927209
MARCHF3	350.463	0.754306	0.299162	2.5214	0.011689	0.927209
MEST	1826.12	0.646776	0.258603	2.50104	0.012383	0.927209
MSTO1	417.207	0.358927	0.141904	2.52936	0.011427	0.927209
NLGN1	134.94	-1.10033	0.438555	-2.509	0.0121073	0.927209
NPPC	79.3147	-1.58406	0.630599	-2.512	0.012005	0.927209
OSMR	7491.31	0.476204	0.190447	2.50045	0.0124034	0.927209
PDIA2	568.249	0.778108	0.304102	2.55871	0.0105063	0.927209
PDXDC2P-NPIPB14P	612.506	0.451509	0.178039	2.53601	0.0112123	0.927209
PIAS1	2089.04	-0.303573	0.120663	-2.51588	0.0118736	0.927209
PILRB	232.927	1.01777	0.40424	2.51775	0.0118108	0.927209
PMM2	1234.69	0.37757	0.148989	2.53421	0.0112701	0.927209
RASSF10	18.0767	-1.38416	0.550559	-2.51411	0.0119334	0.927209
RGS7BP	517.326	-0.802953	0.322347	-2.49096	0.0127399	0.927209
RPS18P12	10.3222	1.46231	0.57995	2.52145	0.0116873	0.927209
SEC24AP1	72.9782	-1.54296	0.620118	-2.48817	0.0128401	0.927209
SLC14A2-AS1	13.3045	-1.52439	0.607581	-2.50896	0.0121089	0.927209
SLC44A3	301.624	0.681469	0.270383	2.52038	0.0117227	0.927209
SNHG15	735.992	0.621927	0.245425	2.53408	0.0112743	0.927209
SRPRB	1734.76	0.387415	0.155627	2.48937	0.0127969	0.927209
STYXL2	134.795	-0.687115	0.273849	-2.5091	0.0121039	0.927209
TIMP1	70506.3	0.897676	0.359243	2.4988	0.0124614	0.927209
TMEM178B	318.198	-0.73699	0.29191	-2.52472	0.0115792	0.927209
TMEM191B	24.5619	1.71026	0.672941	2.54147	0.0110389	0.927209
TP53TG1	180.288	-0.519431	0.207312	-2.50556	0.0122259	0.927209
VCPKMT	518.55	0.342076	0.137249	2.49237	0.0126894	0.927209
WASH3P	712.132	-0.530745	0.211552	-2.50882	0.0121136	0.927209
WASHC1	353.478	0.89837	0.360317	2.49328	0.0126569	0.927209
WDR86	132.559	-1.4095	0.556942	-2.53079	0.0113807	0.927209
ZKSCAN7-AS1	9.86981	-1.3499	0.530545	-2.54437	0.0109475	0.927209
ZNF33B	1024	-0.315691	0.124069	-2.54448	0.010944	0.927209
ZNF705EP	7.00006	1.98797	0.78186	2.54262	0.0110026	0.927209
GNL3	2910.87	0.359722	0.144643	2.48696	0.0128841	0.927363
CXADR	132.259	-1.20624	0.485501	-2.48452	0.0129728	0.930725
CTU2	351.49	0.350899	0.141646	2.47731	0.0132378	0.933659
FRZB	7088.6	-0.603327	0.243728	-2.47541	0.0133085	0.933659
GABPB1	693.998	0.335858	0.135501	2.47863	0.0131887	0.933659
KIFC3	2940.34	0.391539	0.157894	2.47975	0.0131473	0.933659
NCOR2	8935.23	-0.281714	0.113741	-2.4768	0.0132568	0.933659
NPY	9.28997	-2.61307	1.05433	-2.47843	0.0131963	0.933659
SLC22A23	629.618	-0.402758	0.162644	-2.47631	0.0132747	0.933659
ZSCAN31	215.255	-0.681079	0.275348	-2.47352	0.0133789	0.935636
RAPGEF5	2502.59	-0.572536	0.23203	-2.46751	0.0136058	0.948512
FAM90A2P	4.60235	-2.36562	0.959366	-2.46582	0.0136701	0.950008
EXOSC9	1195.26	0.267666	0.108861	2.45879	0.0139406	0.950227
GRHL3	17.578	-1.12794	0.458572	-2.45967	0.0139063	0.950227
KLB	26.6519	-2.40228	0.977673	-2.45714	0.0140047	0.950227
LINC01686	36.8579	0.836763	0.339621	2.46381	0.0137467	0.950227
MED8-AS1	55.8355	0.77941	0.31724	2.45685	0.0140162	0.950227
MIR125B1	11.0466	-1.96023	0.797333	-2.45849	0.0139524	0.950227
MTERF3	627.633	0.294233	0.119515	2.4619	0.0138204	0.950227
RETREG2	3427.43	-0.180384	0.073375	-2.45838	0.0139564	0.950227
LINC02453	29.8693	-0.794466	0.323708	-2.45427	0.0141172	0.953348
MYLK3	73.1986	-1.46137	0.595896	-2.45239	0.0141912	0.953348
SPRED3	559.773	0.720708	0.293766	2.45334	0.0141536	0.953348
BIVM	1472.47	0.344882	0.140847	2.44862	0.0143405	0.9547
LGI1	37.1049	-1.81907	0.742813	-2.4489	0.0143295	0.9547
PDGFRA	12059.8	0.419097	0.171039	2.45031	0.0142734	0.9547
ALG1L12P	8.9531	-1.57583	0.645427	-2.44153	0.0146251	0.95856
GOLGA7B	782.992	0.903482	0.370085	2.44128	0.0146351	0.95856
HTR1A	21.7485	-1.67394	0.68631	-2.43905	0.0147261	0.95856
LINC01562	7.31828	-1.92371	0.787564	-2.4426	0.0145818	0.95856
MCF2L2	101.229	-0.52135	0.213781	-2.43871	0.0147398	0.95856
MYH3	321.322	0.395492	0.16195	2.44207	0.0146034	0.95856
PEBP4	103.384	-1.0006	0.410316	-2.4386	0.0147444	0.95856
PIGFP1	3.04835	-2.93501	1.20115	-2.44349	0.0145459	0.95856
ADRA2A	523.797	1.296	0.531981	2.43617	0.0148435	0.959378
GCKR	87.1463	0.989152	0.405948	2.43665	0.0148241	0.959378
EFCAB12	38.4914	-0.939094	0.385915	-2.43342	0.014957	0.962875
MAK16	835.339	0.283409	0.116547	2.4317	0.015028	0.962875
NUPR2P1	46.3665	-0.741795	0.305004	-2.43208	0.0150124	0.962875
IPO4	11.9909	1.15116	0.474207	2.42754	0.0152017	0.971199
CELF2-AS1	26.3283	-1.62411	0.67035	-2.42277	0.0154025	0.975484
FMN2	22.6619	-1.28207	0.529148	-2.42288	0.0153978	0.975484
NAV3	537.841	-0.605088	0.24969	-2.42336	0.0153777	0.975484
TRBV26OR9-2	3.44861	-3.70807	1.53114	-2.42178	0.0154448	0.975484
MASP1	2237.47	-1.07174	0.443557	-2.41625	0.0156815	0.979566
PUM3	937.634	0.405209	0.167526	2.41878	0.0155725	0.979566
RBP4	302.968	-1.07013	0.442909	-2.41614	0.0156861	0.979566
RIN1	397.78	0.489362	0.202441	2.41731	0.0156357	0.979566
ARL16	948.421	0.263687	0.109303	2.41243	0.0158466	0.986374
IER3IP1	1370.76	0.227306	0.0942646	2.41136	0.0158932	0.986374
PCDHB3	127.58	-0.578083	0.239814	-2.41055	0.0159286	0.986374
LINC00689	7.94339	-1.87441	0.778821	-2.40672	0.0160964	0.989981
LINC01252	33.275	-1.16285	0.483443	-2.40534	0.0161574	0.989981
MPPED2	640.906	-0.855507	0.355272	-2.40803	0.0160387	0.989981
POLR1C	539.894	0.375605	0.156167	2.40516	0.0161655	0.989981
ALDH1A1	3708.18	-0.778966	0.325262	-2.39489	0.0166253	0.993442
CISD1	1092.75	0.446079	0.185714	2.40197	0.0163071	0.993442
FBXL14	400.294	-0.33048	0.137597	-2.4018	0.0163144	0.993442
IL24	21.9458	2.65443	1.10774	2.39625	0.0165638	0.993442
MAP7-AS1	4.44911	2.19415	0.914516	2.39925	0.0164286	0.993442
NEFL	8.78209	-1.59891	0.667608	-2.39498	0.0166211	0.993442
NIP7	894.72	0.427529	0.178279	2.39809	0.0164808	0.993442
PLEKHG4B	21.5091	1.46729	0.611434	2.39976	0.016406	0.993442
SLITRK2	26.2869	1.19362	0.497881	2.39741	0.0165116	0.993442
A1BG	28.3201	0.177132	0.40832	0.433805	0.66443	0.999953
A1BG-AS1	105.929	-0.0161938	0.255593	-0.0633577	0.949482	0.999953
A1CF	3.93354	1.0947	1.14975	0.952117	0.341037	0.999953
A2M	42474.2	0.191927	0.3231	0.594017	0.552501	0.999953
A2M-AS1	226.489	-0.292522	0.326261	-0.896592	0.369937	0.999953
A2ML1	10.2152	-0.386091	0.658721	-0.586122	0.557793	0.999953
A2MP1	32.4749	-0.684492	0.409095	-1.67319	0.0942906	0.999953
A3GALT2	7.4819	0.462733	0.747811	0.618783	0.536059	0.999953
A4GALT	2119.69	0.119071	0.187889	0.633729	0.526258	0.999953
A4GNT	13.55	-0.426296	1.21175	-0.351803	0.724986	0.999953
AAAS	1885.45	0.102686	0.156249	0.657193	0.511057	0.999953
AACS	833.185	0.263952	0.176644	1.49426	0.135108	0.999953
AADAC	20.6425	0.46495	0.558815	0.832029	0.405393	0.999953
AADACP1	42.1546	0.480682	0.662877	0.725144	0.468364	0.999953
AADAT	473.111	-0.0963064	0.287693	-0.334755	0.73781	0.999953
AAGAB	1667.55	0.256414	0.15503	1.65396	0.098135	0.999953
AAK1	2899.62	-0.0349288	0.175782	-0.198705	0.842493	0.999953
AAMDC	441.81	-0.17657	0.189713	-0.930722	0.351997	0.999953
AAMP	3258.51	-0.0611069	0.0936372	-0.652591	0.51402	0.999953
AANAT	20.9489	0.430766	0.696478	0.618492	0.536251	0.999953
AAR2	1404.13	0.0267802	0.108362	0.247136	0.804803	0.999953
AARS1	4523.03	0.00539942	0.0854678	0.0631749	0.949627	0.999953
AARS2	698.851	0.137142	0.145652	0.941569	0.346413	0.999953
AARSD1	157.891	0.541604	0.244171	2.21813	0.026546	0.999953
AARSD1P1	20.383	0.205275	0.345559	0.594037	0.552487	0.999953
AASDH	696.024	0.0662337	0.172748	0.383412	0.701414	0.999953
AASDHPPT	1386.84	-0.0984286	0.0896156	-1.09834	0.272055	0.999953
AASS	4753.11	0.0302768	0.280583	0.107907	0.91407	0.999953
AATBC	104.934	-0.351863	0.335154	-1.04986	0.293784	0.999953
AATK	299.155	0.0294514	0.490788	0.0600084	0.952149	0.999953
ABAT	656.929	-0.178547	0.219118	-0.814841	0.415163	0.999953
ABCA1	3586.25	-0.267998	0.314786	-0.851364	0.394567	0.999953
ABCA10	1448.13	-0.556662	0.400768	-1.38899	0.164836	0.999953
ABCA11P	76.2966	0.138016	0.2416	0.571258	0.567825	0.999953
ABCA12	6.19355	-0.245272	0.827774	-0.296303	0.766999	0.999953
ABCA13	7.27541	1.1937	1.77309	0.673232	0.5008	0.999953
ABCA15P	18.7611	-0.0701084	0.506375	-0.138452	0.889884	0.999953
ABCA17P	35.5443	0.0457204	0.35313	0.129472	0.896984	0.999953
ABCA2	4039.74	-0.123429	0.172902	-0.71387	0.475308	0.999953
ABCA3	1223.34	-0.106737	0.227702	-0.468758	0.639242	0.999953
ABCA4	36.5177	0.119464	0.312489	0.382298	0.70224	0.999953
ABCA5	1167.99	-0.108167	0.288789	-0.374554	0.707992	0.999953
ABCA6	4873.87	-0.321794	0.30845	-1.04326	0.296827	0.999953
ABCA7	843.952	-0.0834261	0.286433	-0.291258	0.770854	0.999953
ABCA8	12964.1	-0.498058	0.440254	-1.1313	0.25793	0.999953
ABCA9	4685.38	-0.257422	0.385607	-0.667576	0.504405	0.999953
ABCA9-AS1	14.6034	-1.71248	0.849744	-2.01529	0.0438746	0.999953
ABCB1	175.545	0.324303	0.46816	0.692717	0.488487	0.999953
ABCB10	1229.52	0.0980564	0.166394	0.589304	0.555658	0.999953
ABCB4	100.706	-0.65129	0.289835	-2.24711	0.0246333	0.999953
ABCB6	107.503	-0.161225	0.196297	-0.821331	0.411458	0.999953
ABCB7	898.558	0.00217238	0.112549	0.0193017	0.9846	0.999953
ABCB8	1165.05	0.110797	0.184393	0.600873	0.547925	0.999953
ABCB9	180.966	0.0458661	0.203229	0.225686	0.821445	0.999953
ABCC1	242.559	0.311262	0.329015	0.946041	0.344128	0.999953
ABCC10	1058.81	0.0346113	0.149024	0.232253	0.816342	0.999953
ABCC11	5.72405	-0.351443	0.69278	-0.507293	0.611949	0.999953
ABCC12	14.7007	0.315829	0.933623	0.338284	0.735149	0.999953
ABCC2	74.1118	-0.00617566	0.238934	-0.0258467	0.97938	0.999953
ABCC3	2014.08	0.242424	0.425832	0.569295	0.569156	0.999953
ABCC4	656.105	0.198459	0.195337	1.01598	0.309639	0.999953
ABCC5	3706.38	-0.024708	0.229918	-0.107464	0.914421	0.999953
ABCC6	4.85676	0.517091	0.998097	0.518077	0.604404	0.999953
ABCC6P1	13.2338	-0.821685	0.548418	-1.49828	0.13406	0.999953
ABCC8	23.2088	-1.80886	0.855427	-2.11457	0.0344668	0.999953
ABCC9	1192.09	-0.0439557	0.282152	-0.155787	0.876201	0.999953
ABCD1	564.048	-0.0918733	0.217012	-0.423355	0.672036	0.999953
ABCD2	120.523	-1.01992	0.451329	-2.25982	0.0238324	0.999953
ABCD3	2305.6	0.131638	0.141583	0.929758	0.352496	0.999953
ABCD4	2143.94	0.0268748	0.150933	0.178058	0.858678	0.999953
ABCE1	2196.18	0.227747	0.157529	1.44575	0.148248	0.999953
ABCF2	418.872	0.153915	0.145494	1.05788	0.29011	0.999953
ABCF3	1863.46	0.0450344	0.133679	0.336884	0.736204	0.999953
ABCG1	683.65	-0.404482	0.415668	-0.973088	0.33051	0.999953
ABCG2	288.187	-0.284509	0.33354	-0.852998	0.393661	0.999953
ABCG4	18.8036	-0.211114	0.490162	-0.430703	0.666684	0.999953
ABCG5	7.23097	0.561473	0.804092	0.698269	0.485009	0.999953
ABCG8	2.71565	0.567437	1.68838	0.336084	0.736808	0.999953
ABHD1	63.3527	0.0726057	0.278808	0.260414	0.794544	0.999953
ABHD10	1566.16	-0.000675	0.136402	-0.00495211	0.996049	0.999953
ABHD11	424.684	-0.183501	0.204939	-0.895395	0.370576	0.999953
ABHD12	2019.34	-0.291806	0.240546	-1.2131	0.225093	0.999953
ABHD12B	43.3212	0.241805	0.446468	0.541596	0.588097	0.999953
ABHD13	1669.89	0.030979	0.129414	0.239379	0.810812	0.999953
ABHD14A	223.353	-0.206396	0.224006	-0.921384	0.35685	0.999953
ABHD14A-ACY1	2.21175	-0.308361	0.993448	-0.310395	0.756261	0.999953
ABHD14B	1534.39	-0.0273905	0.211181	-0.129702	0.896803	0.999953
ABHD15	770.064	-0.14328	0.173381	-0.826388	0.408584	0.999953
ABHD16A	46.4035	0.0501245	0.280152	0.178919	0.858001	0.999953
ABHD17A	3160.34	0.118139	0.162865	0.72538	0.468219	0.999953
ABHD17AP1	21.3976	-0.124504	0.323615	-0.38473	0.700438	0.999953
ABHD17AP3	3.83351	-0.273235	1.04539	-0.261371	0.793807	0.999953
ABHD17AP5	1.92629	0.551238	1.31438	0.419391	0.674931	0.999953
ABHD17AP6	6.41986	1.01411	1.06141	0.955433	0.339359	0.999953
ABHD17B	611.754	-0.128631	0.168542	-0.763201	0.445344	0.999953
ABHD17C	253.06	0.395913	0.202376	1.95633	0.0504267	0.999953
ABHD18	841.167	0.161109	0.138686	1.16168	0.245365	0.999953
ABHD2	6726.53	-0.0801164	0.1665	-0.48118	0.630389	0.999953
ABHD3	1003.58	-0.263929	0.251881	-1.04783	0.294718	0.999953
ABHD4	1483.99	-0.0592911	0.138392	-0.42843	0.668338	0.999953
ABHD5	853.911	0.0865228	0.159186	0.543534	0.586762	0.999953
ABHD6	411.049	0.0857716	0.192141	0.4464	0.655308	0.999953
ABHD8	436.884	-0.323421	0.183074	-1.76661	0.0772933	0.999953
ABI1	3248.4	0.0505093	0.162585	0.310664	0.756056	0.999953
ABI2	3874.21	0.0502469	0.14328	0.350691	0.72582	0.999953
ABI3	315.344	-0.403707	0.529715	-0.762121	0.445988	0.999953
ABI3BP	25641.4	0.00518628	0.362029	0.0143256	0.98857	0.999953
ABITRAM	677.895	0.133591	0.1227	1.08876	0.276258	0.999953
ABL1	5141.64	-0.0662767	0.168468	-0.393409	0.694018	0.999953
ABL2	2527.03	0.271701	0.190163	1.42878	0.153067	0.999953
ABLIM1	8765.78	-0.298906	0.299544	-0.997871	0.318342	0.999953
ABLIM2	235.361	0.465777	0.383775	1.21367	0.224873	0.999953
ABLIM3	3642.46	-0.0296216	0.142726	-0.207541	0.835587	0.999953
ABO	135.834	0.0154999	0.363868	0.0425974	0.966022	0.999953
ABR	99.1879	-0.0167222	0.730819	-0.0228814	0.981745	0.999953
ABRA	21.6209	0.00827074	0.669409	0.0123553	0.990142	0.999953
ABRACL	905.402	0.171395	0.293525	0.583919	0.559275	0.999953
ABRAXAS1	596.375	-0.237424	0.181644	-1.30709	0.191184	0.999953
ABRAXAS1P2	15.4844	0.0742282	0.412927	0.179761	0.85734	0.999953
ABRAXAS2	997.3	0.155942	0.0947437	1.64594	0.0997762	0.999953
ABT1	940.232	-0.0389145	0.118732	-0.32775	0.743101	0.999953
ABTB1	3174.21	0.0386266	0.172568	0.223834	0.822886	0.999953
ABTB2	887.35	0.107941	0.260929	0.413679	0.679109	0.999953
ABTB3	167.025	0.296664	0.384387	0.771784	0.440242	0.999953
ACAA1	1610.91	-0.0211907	0.177973	-0.119067	0.905222	0.999953
ACAA2	1612.26	-0.0617654	0.16154	-0.382353	0.7022	0.999953
ACAA2P1	21.9149	0.37446	0.341639	1.09607	0.273049	0.999953
ACACA	16.3161	-1.22642	1.05349	-1.16415	0.244361	0.999953
ACACB	2284.87	-0.364685	0.308887	-1.18064	0.237745	0.999953
ACAD10	862.193	0.00504766	0.138071	0.0365586	0.970837	0.999953
ACAD11	140.163	-0.230104	0.267081	-0.861554	0.388933	0.999953
ACAD8	1533.64	0.117164	0.136821	0.856333	0.391813	0.999953
ACAD9	1583.45	0.0101214	0.121051	0.083612	0.933365	0.999953
ACAD9-DT	22.8024	0.0587439	0.468529	0.125379	0.900223	0.999953
ACADL	453.909	-0.635043	0.466258	-1.362	0.173199	0.999953
ACADM	2160.42	-0.118082	0.127897	-0.923254	0.355875	0.999953
ACADS	798.003	-0.112998	0.163268	-0.6921	0.488875	0.999953
ACADSB	1603.84	-0.12008	0.217234	-0.552766	0.580424	0.999953
ACADVL	12392.9	0.0245277	0.166721	0.147118	0.883039	0.999953
ACAN	5819.24	1.21105	0.945597	1.28073	0.200289	0.999953
ACAP1	671.94	-0.0339096	0.30945	-0.10958	0.912742	0.999953
ACAP2	3709.9	-0.206697	0.143774	-1.43765	0.150534	0.999953
ACAP2-IT1	22.1497	-0.505405	0.428566	-1.17929	0.238281	0.999953
ACAP3	2804.74	0.0568958	0.197161	0.288575	0.772907	0.999953
ACAT1	1889.16	0.0106765	0.158701	0.0672742	0.946363	0.999953
ACAT2	509.979	-0.13813	0.237589	-0.581381	0.560984	0.999953
ACBD3	2857.76	0.0408511	0.114047	0.358195	0.720197	0.999953
ACBD3-AS1	7.82131	-0.930532	0.534323	-1.74152	0.0815929	0.999953
ACBD4	1006.65	-0.174782	0.194507	-0.898592	0.36887	0.999953
ACBD5	1772.39	-0.0854256	0.129946	-0.657391	0.51093	0.999953
ACBD6	1222.67	-0.0333676	0.141973	-0.235028	0.814187	0.999953
ACBD7	20.9032	-0.379253	0.397589	-0.953882	0.340143	0.999953
ACCS	2177.03	0.0804972	0.282983	0.284459	0.776058	0.999953
ACD	612.037	-0.0751291	0.15397	-0.487945	0.625589	0.999953
ACE	288.763	-0.117978	0.618605	-0.190716	0.848748	0.999953
ACE2	21.3043	-0.456744	0.430387	-1.06124	0.28858	0.999953
ACER2	131.261	-0.478783	0.231092	-2.07183	0.0382817	0.999953
ACER3	1692.87	-0.00594301	0.182181	-0.0326214	0.973976	0.999953
ACHE	62.7683	-0.0485083	0.294333	-0.164808	0.869095	0.999953
ACIN1	8435.04	-0.0320019	0.0925692	-0.345708	0.729562	0.999953
ACKR2	162.231	0.120107	0.228341	0.525997	0.59889	0.999953
ACKR3	3305.68	0.383031	0.230115	1.66452	0.0960086	0.999953
ACKR4	761.117	-0.268226	0.418183	-0.64141	0.521257	0.999953
ACKR4P1	2.05691	-0.68167	1.35399	-0.503453	0.614646	0.999953
ACLY	4584.6	0.00346029	0.133655	0.0258897	0.979345	0.999953
ACMSD	10.6849	-0.0271248	0.643418	-0.0421574	0.966373	0.999953
ACO1	1935.47	-0.001132	0.145293	-0.00779116	0.993784	0.999953
ACO2	1986.24	-0.0219242	0.118128	-0.185598	0.85276	0.999953
ACOT1	58.6597	-0.484269	0.543981	-0.890231	0.373342	0.999953
ACOT11	278.727	-0.0269751	0.231581	-0.116483	0.90727	0.999953
ACOT12	2.78104	0.405021	1.24311	0.325813	0.744566	0.999953
ACOT13	787.802	-0.0969221	0.155143	-0.624727	0.53215	0.999953
ACOT2	575.993	0.127077	0.126716	1.00285	0.315936	0.999953
ACOT4	137.107	-0.0791486	0.182496	-0.4337	0.664506	0.999953
ACOT6	3.65675	-0.0731968	1.16822	-0.0626566	0.95004	0.999953
ACOT7	1517.72	0.154829	0.203695	0.760105	0.447192	0.999953
ACOT8	600.134	0.0395421	0.117569	0.336333	0.73662	0.999953
ACOT9	3529.56	0.0620778	0.088637	0.70036	0.483702	0.999953
ACOX1	2303.66	0.0296331	0.121488	0.243918	0.807294	0.999953
ACOX2	1000.19	-0.0644702	0.256846	-0.251007	0.801808	0.999953
ACOX3	498.244	-0.130075	0.170345	-0.7636	0.445106	0.999953
ACOXL	127.451	-0.110466	0.311887	-0.354185	0.7232	0.999953
ACOXL-AS1	33.8546	0.0879028	0.453068	0.194017	0.846163	0.999953
ACP1	2696.12	0.0341289	0.0933673	0.365534	0.714713	0.999953
ACP2	1449.24	-0.20469	0.432275	-0.473518	0.635844	0.999953
ACP3	49.8605	0.384469	0.670237	0.573631	0.566217	0.999953
ACP4	5.79447	0.793845	1.03871	0.764258	0.444714	0.999953
ACP5	3486.63	-0.407263	0.886521	-0.459394	0.645951	0.999953
ACP6	518.292	-0.0901998	0.207011	-0.435725	0.663037	0.999953
ACR	13.0876	0.0737208	0.773196	0.0953456	0.92404	0.999953
ACRBP	135.167	-0.652821	0.525562	-1.24214	0.214185	0.999953
ACRV1	5.20037	-0.043452	0.650152	-0.0668336	0.946714	0.999953
ACSBG1	20.7019	-0.60004	0.717227	-0.836611	0.402811	0.999953
ACSBG2	18.6379	-0.0198344	0.614017	-0.0323027	0.974231	0.999953
ACSF2	799.923	-0.354559	0.184775	-1.91887	0.0550009	0.999953
ACSF3	1186.38	-0.0618142	0.139228	-0.443979	0.657058	0.999953
ACSL1	4307.01	0.0700004	0.308246	0.227093	0.820351	0.999953
ACSL3	3718.71	-0.0196162	0.150013	-0.130763	0.895963	0.999953
ACSL4	4038.23	0.119479	0.176923	0.67532	0.499472	0.999953
ACSL5	765.089	0.0208508	0.415791	0.0501472	0.960005	0.999953
ACSL6	39.1807	-0.37962	0.458674	-0.827646	0.407871	0.999953
ACSL6-AS1	2.07146	-0.663446	2.04212	-0.324881	0.745271	0.999953
ACSM1	79.2221	-0.114908	0.548415	-0.209527	0.834037	0.999953
ACSM2B	1.86435	-0.978082	2.00952	-0.486725	0.626453	0.999953
ACSM3	486.369	-0.682435	0.402678	-1.69474	0.0901243	0.999953
ACSM4	24.4008	-0.643961	0.42862	-1.50241	0.132992	0.999953
ACSM5P1	2.36229	-0.877087	1.62402	-0.540072	0.589147	0.999953
ACSM6	1.99676	-1.71424	1.1259	-1.52255	0.127872	0.999953
ACSS1	2238.39	0.0366194	0.110952	0.330049	0.741363	0.999953
ACSS2	1599.55	0.026425	0.163964	0.161164	0.871965	0.999953
ACSS3	1733.95	-0.242936	0.311395	-0.780153	0.435301	0.999953
ACTA1	56.3548	1.14092	0.776114	1.47005	0.141549	0.999953
ACTA2	33404	0.140371	0.415236	0.338051	0.735325	0.999953
ACTA2-AS1	927.888	0.0174327	0.479564	0.0363511	0.971002	0.999953
ACTB	137645	0.182975	0.285185	0.641601	0.521132	0.999953
ACTBP2	25.1369	0.137371	0.568702	0.241552	0.809127	0.999953
ACTG1	83203.4	0.0973029	0.146842	0.662637	0.507563	0.999953
ACTG1P1	8.16255	-0.863075	0.743452	-1.1609	0.245682	0.999953
ACTG1P10	3.56117	-2.3186	1.2202	-1.90018	0.0574094	0.999953
ACTG1P14	3.32235	0.94944	1.18434	0.801663	0.422748	0.999953
ACTG1P15	5.48367	0.254005	1.03397	0.245661	0.805945	0.999953
ACTG1P17	11.3237	-0.0273758	0.558209	-0.0490422	0.960886	0.999953
ACTG1P20	8.78549	0.154676	0.648345	0.238571	0.811438	0.999953
ACTG1P22	2.90789	-0.1542	1.69177	-0.0911472	0.927376	0.999953
ACTG1P25	8.62331	-0.121574	0.6534	-0.186064	0.852395	0.999953
ACTG1P3	13.8391	0.128281	0.645932	0.198599	0.842577	0.999953
ACTG2	3015.22	0.635842	0.890132	0.714323	0.475027	0.999953
ACTL10	55.5713	-0.105327	0.353348	-0.298083	0.76564	0.999953
ACTL6A	1222.7	0.0294463	0.132684	0.221927	0.824371	0.999953
ACTMAP	356.9	0.103861	0.198395	0.523508	0.600621	0.999953
ACTN1	22411.3	0.191316	0.228796	0.836184	0.403051	0.999953
ACTN1-DT	17.8361	0.222447	0.440169	0.505367	0.613301	0.999953
ACTN2	1265.39	-0.0914691	0.304567	-0.300325	0.763929	0.999953
ACTN3	12.8451	0.200766	0.607315	0.33058	0.740961	0.999953
ACTN4	17667.1	-0.0621189	0.211833	-0.293244	0.769336	0.999953
ACTN4P1	12.1279	0.164186	0.622753	0.263646	0.792052	0.999953
ACTR10	3275.1	0.0772596	0.111099	0.69541	0.486799	0.999953
ACTR1A	4938.35	0.0804018	0.112635	0.713825	0.475336	0.999953
ACTR1AP1	2.65206	-2.24357	1.42122	-1.57862	0.114424	0.999953
ACTR1B	2870.31	-0.0765394	0.124966	-0.612483	0.540218	0.999953
ACTR2	14568.6	-0.0539787	0.206908	-0.260883	0.794183	0.999953
ACTR3	8568.18	0.0333553	0.212589	0.156901	0.875323	0.999953
ACTR3-AS1	6.71984	0.434068	0.827159	0.524769	0.599744	0.999953
ACTR3B	313.99	0.134119	0.199253	0.673108	0.500879	0.999953
ACTR3C	17.4636	-0.37178	0.475668	-0.781595	0.434453	0.999953
ACTR5	433.542	0.0680306	0.1344	0.506179	0.612731	0.999953
ACTR6	1031.81	0.00150785	0.148024	0.0101865	0.991872	0.999953
ACTRT3	68.3902	-0.645314	0.337495	-1.91207	0.0558673	0.999953
ACVR1	2552.18	-0.0487098	0.105775	-0.460502	0.645156	0.999953
ACVR1B	1162.75	0.0687884	0.200719	0.342709	0.731817	0.999953
ACVR1C	63.2169	-1.04206	0.615284	-1.69363	0.090336	0.999953
ACVR2A	690.618	0.00671519	0.126824	0.052949	0.957773	0.999953
ACVR2B	631.325	-0.16153	0.132524	-1.21887	0.222893	0.999953
ACVR2B-AS1	35.4196	-0.02891	0.322873	-0.0895398	0.928653	0.999953
ACVRL1	2805.79	0.0472499	0.285651	0.165412	0.86862	0.999953
ACY1	21.3388	0.122168	0.37406	0.326599	0.743971	0.999953
ACY3	4.63657	-0.745774	1.07315	-0.694939	0.487093	0.999953
ACYP1	288.468	0.0417309	0.210199	0.19853	0.84263	0.999953
ACYP2	584.659	-0.0973185	0.140005	-0.695107	0.486989	0.999953
ADA	370.987	-0.235082	0.364559	-0.644838	0.519032	0.999953
ADA2	2712.12	-0.367151	0.581813	-0.631046	0.528011	0.999953
ADAL	388.481	0.265593	0.189271	1.40324	0.160545	0.999953
ADAM10	5089.24	0.0516373	0.204201	0.252874	0.800365	0.999953
ADAM11	110.035	-0.392625	0.360107	-1.0903	0.275581	0.999953
ADAM12	541.005	-0.276075	0.486577	-0.567383	0.570454	0.999953
ADAM15	4315.36	0.0388386	0.256595	0.151361	0.879691	0.999953
ADAM17	1433.47	-0.0213114	0.192346	-0.110797	0.911777	0.999953
ADAM19	1722.41	0.164849	0.26814	0.614787	0.538695	0.999953
ADAM1B	12.6079	-0.411283	0.503123	-0.817462	0.413665	0.999953
ADAM20	9.41059	0.666312	0.7312	0.911259	0.362159	0.999953
ADAM20P1	53.4487	0.158422	0.293205	0.540312	0.588982	0.999953
ADAM21	19.9173	-0.141138	0.484665	-0.291207	0.770893	0.999953
ADAM21P1	2.11402	0.199665	1.27852	0.156169	0.8759	0.999953
ADAM22	428.192	-0.493914	0.417923	-1.18183	0.237274	0.999953
ADAM23	544.886	-0.404825	0.279726	-1.44722	0.147835	0.999953
ADAM28	806.303	-0.305163	0.384833	-0.792977	0.427791	0.999953
ADAM29	3.78976	0.388631	0.823941	0.471673	0.63716	0.999953
ADAM32	57.0751	0.311038	0.621712	0.500292	0.616869	0.999953
ADAM33	3291.6	-0.226632	0.598322	-0.378779	0.704852	0.999953
ADAM8	599.18	-0.441675	0.688606	-0.641405	0.52126	0.999953
ADAM9	4795.29	-0.230108	0.290866	-0.791115	0.428877	0.999953
ADAMDEC1	135.713	-0.379254	0.766725	-0.494642	0.620853	0.999953
ADAMTS1	4941.91	0.128409	0.352902	0.363865	0.715959	0.999953
ADAMTS10	4701.14	0.0717366	0.239096	0.300033	0.764152	0.999953
ADAMTS12	590.192	-0.346044	0.38135	-0.907419	0.364185	0.999953
ADAMTS13	295.581	-0.0743003	0.247564	-0.300125	0.764082	0.999953
ADAMTS15	1127.62	0.339466	0.342131	0.992211	0.321095	0.999953
ADAMTS16	108.019	0.316792	0.651737	0.486074	0.626915	0.999953
ADAMTS16-DT	17.6451	0.813881	0.892794	0.911611	0.361974	0.999953
ADAMTS17	213.748	-0.308142	0.274946	-1.12074	0.2624	0.999953
ADAMTS18	39.5118	-0.529725	0.917073	-0.577625	0.563517	0.999953
ADAMTS19	133.883	-0.498384	0.519832	-0.95874	0.33769	0.999953
ADAMTS19-AS1	11.0952	-0.796198	0.551023	-1.44495	0.148473	0.999953
ADAMTS2	7187.58	0.0659287	0.296802	0.222131	0.824212	0.999953
ADAMTS3	406.964	0.308198	0.285072	1.08112	0.279642	0.999953
ADAMTS4	1182.11	1.33893	0.632471	2.11698	0.0342618	0.999953
ADAMTS6	645.495	0.218599	0.305523	0.715491	0.474306	0.999953
ADAMTS7	2377.6	0.288643	0.238333	1.21109	0.22586	0.999953
ADAMTS7P4	37.0874	0.558749	0.46184	1.20983	0.226343	0.999953
ADAMTS8	103.37	0.950907	0.534119	1.78033	0.0750221	0.999953
ADAMTS9	885.015	0.690479	0.652927	1.05751	0.290277	0.999953
ADAMTS9-AS1	29.1949	0.891968	0.969243	0.920273	0.35743	0.999953
ADAMTS9-AS2	258.927	-0.557489	0.34856	-1.59941	0.10973	0.999953
ADAMTSL1	1260.78	0.0804182	0.358463	0.224342	0.822491	0.999953
ADAMTSL2	3529.31	-0.128027	0.308394	-0.41514	0.67804	0.999953
ADAMTSL3	2460	0.0621856	0.277716	0.223918	0.822821	0.999953
ADAMTSL4	2001.33	0.315927	0.206243	1.53182	0.125567	0.999953
ADAMTSL4-AS1	21.297	-0.468294	0.525579	-0.891006	0.372926	0.999953
ADAMTSL4-AS2	80.4054	0.278831	0.517633	0.538665	0.590118	0.999953
ADAMTSL5	339.189	0.137323	0.283698	0.484047	0.628353	0.999953
ADAP1	108.874	-0.163515	0.436908	-0.374256	0.708214	0.999953
ADAP2	1481.39	-0.156701	0.534313	-0.293275	0.769312	0.999953
ADAR	10929.9	-0.0468993	0.136289	-0.344117	0.730758	0.999953
ADARB1	5691.62	0.044408	0.238252	0.186391	0.852138	0.999953
ADARB2	77.2782	-0.256452	0.805025	-0.318564	0.750057	0.999953
ADAT1	1166.98	-0.0231016	0.188668	-0.122446	0.902546	0.999953
ADAT2	600.875	0.268122	0.186378	1.43859	0.150267	0.999953
ADAT3	50.1629	0.154092	0.275873	0.558562	0.576461	0.999953
ADCK1	271.038	-0.171027	0.247407	-0.691278	0.489391	0.999953
ADCK2	664.865	-0.117809	0.167061	-0.705185	0.480695	0.999953
ADCK5	293.435	0.119643	0.214496	0.557788	0.576989	0.999953
ADCY1	489.143	-0.601498	0.326941	-1.83978	0.0658009	0.999953
ADCY10	28.0237	0.723723	0.484181	1.49474	0.134983	0.999953
ADCY10P1	303.791	-0.0922182	0.187951	-0.490649	0.623675	0.999953
ADCY2	798.78	-0.079158	0.437449	-0.180954	0.856404	0.999953
ADCY3	1394.7	-0.0363803	0.119777	-0.303734	0.76133	0.999953
ADCY4	1648.01	0.217037	0.409937	0.52944	0.5965	0.999953
ADCY5	612.628	-0.246549	0.344699	-0.715258	0.474449	0.999953
ADCY6	3493.86	-0.141233	0.169656	-0.832471	0.405143	0.999953
ADCY6-DT	1.91171	-1.57257	1.27863	-1.22989	0.21874	0.999953
ADCY7	1308.76	-0.28449	0.290681	-0.978703	0.327727	0.999953
ADCY9	2017.82	-0.202044	0.243736	-0.828948	0.407134	0.999953
ADCYAP1	125.954	-0.653565	1.0873	-0.60109	0.54778	0.999953
ADCYAP1R1	180.211	-1.22209	0.592345	-2.06314	0.0390989	0.999953
ADD1	12524.8	-0.138451	0.105077	-1.31762	0.187632	0.999953
ADD2	78.7112	-0.0143147	0.451651	-0.0316942	0.974716	0.999953
ADD3	11205.7	-0.149921	0.23936	-0.626343	0.53109	0.999953
ADD3-AS1	105.521	0.40216	0.356414	1.12835	0.259172	0.999953
ADGB	4.60729	0.325956	0.91706	0.355436	0.722263	0.999953
ADGRA1	2.88379	-0.806485	1.41054	-0.571756	0.567487	0.999953
ADGRA2	6491.74	-0.289003	0.233795	-1.23614	0.216407	0.999953
ADGRA3	1764.2	-0.0252819	0.323745	-0.0780919	0.937755	0.999953
ADGRA3P1	50.0545	-0.795803	0.627607	-1.268	0.2048	0.999953
ADGRB1	144.864	0.052735	0.328212	0.160674	0.87235	0.999953
ADGRB2	340.11	-0.353441	0.316785	-1.11571	0.264545	0.999953
ADGRB3-DT	257.419	-0.851662	0.439354	-1.93844	0.0525693	0.999953
ADGRD1	1756.92	-0.287926	0.363159	-0.792837	0.427873	0.999953
ADGRD1-AS1	2.41178	0.812557	1.28837	0.630684	0.528247	0.999953
ADGRD2	3.69577	-3.82589	2.32135	-1.64813	0.0993261	0.999953
ADGRE1	58.1876	-0.385536	0.801309	-0.481133	0.630422	0.999953
ADGRE2	561.522	0.410817	0.686626	0.598312	0.549632	0.999953
ADGRE3	13.9726	0.75929	1.12714	0.673646	0.500536	0.999953
ADGRE4P	63.9799	-0.343264	0.647026	-0.530525	0.595748	0.999953
ADGRE5	3584.09	-0.143366	0.244139	-0.587232	0.557048	0.999953
ADGRF1	2.02165	0.498415	1.64759	0.302513	0.762261	0.999953
ADGRF3	31.5441	-0.395095	0.33351	-1.18466	0.236153	0.999953
ADGRF4	4.80459	0.693739	1.44146	0.481274	0.630321	0.999953
ADGRF5	8571.59	-0.1524	0.351951	-0.433015	0.665004	0.999953
ADGRF5-AS1	1.85119	-0.473189	1.72316	-0.274605	0.783619	0.999953
ADGRF5P1	27.1863	0.149774	1.21522	0.123249	0.90191	0.999953
ADGRG1	461.685	0.443393	0.406298	1.0913	0.275141	0.999953
ADGRG2	774.989	0.43172	0.50204	0.859932	0.389827	0.999953
ADGRG3	23.7306	0.726172	0.970564	0.748196	0.454342	0.999953
ADGRG4	11.5134	0.280285	0.617229	0.454102	0.649755	0.999953
ADGRG5	43.5334	-0.220931	0.637555	-0.346529	0.728945	0.999953
ADGRL1	1466.11	-0.0241593	0.122028	-0.197982	0.84306	0.999953
ADGRL1-AS1	252.48	-0.183831	0.19118	-0.961562	0.33627	0.999953
ADGRL2	2020.38	-0.362725	0.207961	-1.74419	0.0811253	0.999953
ADGRL3	452.437	-0.301663	0.589431	-0.511787	0.6088	0.999953
ADGRL4	1372.24	0.150806	0.503817	0.299326	0.764691	0.999953
ADGRV1	7.7114	-0.614948	0.621646	-0.989225	0.322553	0.999953
ADH1A	252.346	-0.340731	0.417654	-0.815821	0.414603	0.999953
ADH1B	15558.7	-0.276457	0.427083	-0.647315	0.517428	0.999953
ADH1C	335.007	-0.406801	0.480797	-0.846099	0.397498	0.999953
ADH4	97.8872	0.339747	0.430023	0.790067	0.429488	0.999953
ADH5	6595.36	-0.1198	0.16846	-0.711148	0.476993	0.999953
ADH6	21.0302	-0.594724	0.662591	-0.897573	0.369413	0.999953
ADHFE1	209.564	-0.257221	0.322384	-0.797872	0.424945	0.999953
ADI1	1198.83	-0.258606	0.119962	-2.15572	0.0311052	0.999953
ADIPOQ	337.162	-2.64737	1.77375	-1.49253	0.135561	0.999953
ADIPOR1	4066.46	0.0044818	0.161774	0.027704	0.977898	0.999953
ADIPOR2	2754.42	-0.075023	0.110771	-0.677282	0.498227	0.999953
ADIRF-AS1	642.943	0.161811	0.252456	0.640948	0.521557	0.999953
ADISSP	606.856	-0.014327	0.258084	-0.055513	0.95573	0.999953
ADK	921.972	0.155939	0.126074	1.23689	0.216129	0.999953
ADM	320.106	-0.0520543	0.63447	-0.0820437	0.934612	0.999953
ADM-DT	4.35414	-0.65435	0.991317	-0.660081	0.509202	0.999953
ADM2	80.6522	0.382872	0.454463	0.842471	0.399524	0.999953
ADM5	23.9379	0.293324	0.450149	0.651615	0.514649	0.999953
ADNP	4041.34	-0.0525953	0.0912388	-0.576458	0.564306	0.999953
ADNP-AS1	80.4063	0.164363	0.281249	0.584403	0.558949	0.999953
ADNP2	1101.06	0.159012	0.120696	1.31746	0.187685	0.999953
ADO	1525.82	-0.0360653	0.0938508	-0.384284	0.700768	0.999953
ADORA2A	28.3493	-0.253325	0.393387	-0.643959	0.519602	0.999953
ADORA2A-AS1	26.5283	0.259697	0.437817	0.593164	0.553072	0.999953
ADORA2B	102.719	0.608388	0.347027	1.75314	0.0795778	0.999953
ADORA2BP1	4.42587	2.23433	1.11184	2.00958	0.0444753	0.999953
ADORA3	283.081	-0.589062	0.507014	-1.16183	0.245306	0.999953
ADPGK	2757.59	0.00381203	0.271731	0.0140287	0.988807	0.999953
ADPGK-AS1	16.8215	-0.233521	0.641327	-0.364122	0.715767	0.999953
ADPRH	1239.06	0.0656104	0.20025	0.327643	0.743182	0.999953
ADPRHL1	131.897	0.585864	0.468077	1.25164	0.210701	0.999953
ADPRM	370.217	0.124126	0.157817	0.786523	0.431561	0.999953
ADPRS	730.719	-0.00268719	0.163981	-0.0163872	0.986926	0.999953
ADRA1A	3.08866	-1.61186	1.76371	-0.913904	0.360767	0.999953
ADRA1B	145.754	-0.696987	0.376835	-1.84958	0.0643737	0.999953
ADRA2B	34.0195	-0.99635	0.7248	-1.37466	0.169238	0.999953
ADRA2C	95.1969	-0.864606	0.366075	-2.36183	0.0181852	0.999953
ADRB1	113.915	-0.399607	0.45257	-0.882971	0.377252	0.999953
ADRB2	173.405	-0.629043	0.304738	-2.06421	0.0389977	0.999953
ADRB3	15.8116	0.00293277	0.770796	0.00380485	0.996964	0.999953
ADRM1	1369.12	0.0616917	0.197111	0.312979	0.754296	0.999953
ADSL	369.651	0.232379	0.208293	1.11564	0.264577	0.999953
ADSS1	444.9	-0.458313	0.297837	-1.53881	0.123852	0.999953
ADSS2	1955.25	0.000323	0.151436	0.00213137	0.998299	0.999953
AEBP1	128730	0.042285	0.298796	0.141518	0.887461	0.999953
AEBP2	1893.89	-0.0671942	0.163313	-0.411445	0.680746	0.999953
AEN	1364.11	-0.0284602	0.205541	-0.138465	0.889873	0.999953
AFAP1	766.43	-0.103198	0.27028	-0.381818	0.702596	0.999953
AFAP1-AS1	33.5025	-0.0458091	0.537156	-0.0852808	0.932038	0.999953
AFAP1L1	1625.64	-0.238055	0.410254	-0.580261	0.561739	0.999953
AFAP1L2	1044.6	-0.318535	0.195824	-1.62664	0.103813	0.999953
AFDN	3744.02	-0.12301	0.181894	-0.676275	0.498866	0.999953
AFDN-DT	48.4826	-0.499549	0.405339	-1.23242	0.217791	0.999953
AFF1	6932.68	0.0387962	0.19703	0.196906	0.843901	0.999953
AFF2	220.369	-0.50083	0.462061	-1.08391	0.278407	0.999953
AFF3	1357.17	-0.204448	0.353706	-0.578018	0.563252	0.999953
AFF4	7303.26	-0.0276497	0.133375	-0.207308	0.83577	0.999953
AFF4-DT	2.06381	0.248145	1.65825	0.149643	0.881046	0.999953
AFG1L	206.136	0.0854841	0.218199	0.391772	0.695227	0.999953
AFG2A	426.775	-0.0475132	0.132306	-0.359117	0.719508	0.999953
AFG2B	373.379	0.158021	0.127276	1.24156	0.214399	0.999953
AFG3L1P	1167.23	0.188986	0.179523	1.05271	0.292474	0.999953
AFG3L2	1220.21	-0.0234418	0.103424	-0.226658	0.82069	0.999953
AFMID	896.411	0.124459	0.152813	0.814455	0.415384	0.999953
AFP	7.38045	-1.34864	1.66483	-0.810077	0.417896	0.999953
AFTPH	1962.13	-0.0145439	0.106411	-0.136678	0.891286	0.999953
AFTPH-DT	48.0778	0.206842	0.393552	0.525578	0.599182	0.999953
AGA	1183.52	-0.249425	0.136392	-1.82874	0.0674387	0.999953
AGA-DT	20.3296	-0.538323	0.388722	-1.38486	0.166097	0.999953
AGAP1	2419.68	-0.0973022	0.250283	-0.388768	0.697447	0.999953
AGAP1-IT1	5.57335	1.11354	1.19506	0.931789	0.351446	0.999953
AGAP10P	37.05	-1.00174	0.581091	-1.7239	0.0847256	0.999953
AGAP12P	300.491	0.0589024	0.313184	0.188076	0.850817	0.999953
AGAP13P	21.9737	-0.236576	0.483826	-0.48897	0.624863	0.999953
AGAP2	203.184	-0.237007	0.469349	-0.504968	0.613581	0.999953
AGAP2-AS1	61.4271	-0.105921	0.386882	-0.273781	0.784253	0.999953
AGAP3	2443.28	-0.119394	0.174813	-0.682982	0.494618	0.999953
AGAP4	374.63	0.181422	0.207744	0.873293	0.382503	0.999953
AGAP5	47.1341	0.00855903	0.313193	0.0273283	0.978198	0.999953
AGAP6	181.799	0.069532	0.221897	0.313353	0.754013	0.999953
AGAP7P	70.8612	-0.161734	0.287485	-0.562583	0.573719	0.999953
AGAP9	504.873	-0.172779	0.408838	-0.42261	0.67258	0.999953
AGBL1	4.51594	-1.02467	1.2702	-0.8067	0.41984	0.999953
AGBL2	53.1276	-0.0536752	0.334189	-0.160613	0.872398	0.999953
AGBL3	282.522	0.0335603	0.190453	0.176214	0.860126	0.999953
AGBL4	11.187	-1.26828	0.629864	-2.01357	0.0440542	0.999953
AGBL5	799.155	-0.0497321	0.116665	-0.42628	0.669904	0.999953
AGBL5-AS1	1.96634	-0.12766	1.8246	-0.0699661	0.944221	0.999953
AGBL5-IT1	28.9966	-0.112921	0.403431	-0.279901	0.779554	0.999953
AGER	204.343	0.412849	0.267023	1.54612	0.122076	0.999953
AGFG1	3874.12	0.201821	0.229381	0.879848	0.378942	0.999953
AGFG2	526.361	0.0335154	0.181156	0.185008	0.853222	0.999953
AGGF1	1023.84	0.0352067	0.113321	0.310681	0.756043	0.999953
AGGF1P2	11.6973	-0.788625	0.645671	-1.2214	0.221933	0.999953
AGGF1P3	3.6884	0.462162	1.42285	0.324814	0.745322	0.999953
AGK	249.044	0.23873	0.137533	1.7358	0.0825987	0.999953
AGK-DT	2.33693	1.21658	1.20893	1.00633	0.314259	0.999953
AGL	1685.9	-0.14346	0.18821	-0.762234	0.445921	0.999953
AGMAT	22.4255	-0.17372	0.565615	-0.307135	0.758741	0.999953
AGMO	13.9631	-1.67107	0.710245	-2.35281	0.0186319	0.999953
AGO1	2509.26	-0.18322	0.0882568	-2.07599	0.0378949	0.999953
AGO2	3296.88	0.0853646	0.109384	0.780415	0.435147	0.999953
AGO3	2322.11	0.0646598	0.130586	0.495151	0.620493	0.999953
AGO4	2699.33	0.00951823	0.143843	0.066171	0.947242	0.999953
AGPAT1	115.579	-0.499937	1.20987	-0.413217	0.679448	0.999953
AGPAT2	1360.46	-0.0500309	0.167585	-0.298541	0.765291	0.999953
AGPAT3	2529.4	-0.130823	0.162156	-0.806768	0.4198	0.999953
AGPAT4	1260.92	-0.0962589	0.230258	-0.418049	0.675912	0.999953
AGPAT5	962.041	0.154301	0.173178	0.890995	0.372932	0.999953
AGPS	3169.37	-0.162276	0.171437	-0.946566	0.34386	0.999953
AGR2	2.1105	3.27745	1.96902	1.66451	0.0960106	0.999953
AGRN	3129.17	-0.217036	0.219163	-0.990292	0.322031	0.999953
AGRP	3.07357	0.586422	1.05785	0.554351	0.579338	0.999953
AGT	5427.76	0.259424	0.370055	0.70104	0.483278	0.999953
AGTPBP1	1008.63	-0.0285207	0.205996	-0.138453	0.889883	0.999953
AGTR1	47.3937	-0.287184	0.396578	-0.724156	0.46897	0.999953
AGTRAP	1215.67	0.286191	0.216459	1.32215	0.186119	0.999953
AHCTF1	2514.67	-0.0546346	0.197405	-0.276763	0.781962	0.999953
AHCTF1P1	427.103	-0.250823	0.245552	-1.02147	0.307034	0.999953
AHCY	2321.22	0.0385877	0.139672	0.276273	0.782338	0.999953
AHCYL1	5388.32	-0.0370095	0.0789011	-0.469062	0.639025	0.999953
AHCYL2	1084.75	-0.139079	0.159731	-0.870705	0.383915	0.999953
AHCYP2	3.55444	1.23902	1.04867	1.18151	0.2374	0.999953
AHDC1	2588.35	-0.132945	0.222117	-0.598537	0.549482	0.999953
AHI1	2932.09	0.251258	0.191932	1.3091	0.1905	0.999953
AHI1-DT	38.2885	-0.247388	0.332012	-0.745119	0.4562	0.999953
AHNAK	144048	-0.361996	0.194479	-1.86136	0.0626935	0.999953
AHNAK2	5033.31	0.415069	0.233589	1.77692	0.0755813	0.999953
AHR	4858.4	0.312611	0.169354	1.8459	0.064907	0.999953
AHRR	4.28414	-0.101608	0.940065	-0.108086	0.913927	0.999953
AHSA1	2644.58	-0.0600229	0.106313	-0.564584	0.572356	0.999953
AHSA2P	6776.07	0.180278	0.156528	1.15173	0.249431	0.999953
AHSP	2.06332	-2.93099	2.40673	-1.21783	0.223287	0.999953
AICDA	2.40648	2.36152	1.1987	1.97007	0.0488307	0.999953
AIDA	2137.3	0.0304644	0.213133	0.142936	0.886341	0.999953
AIDAP1	105.863	-0.122519	0.285873	-0.428579	0.66823	0.999953
AIDAP2	132.738	-0.112877	0.224736	-0.502267	0.61548	0.999953
AIF1L	1817.85	-0.711337	0.313119	-2.27178	0.0230999	0.999953
AIFM1	850.787	0.0424547	0.208033	0.204077	0.838293	0.999953
AIFM2	828.451	0.104525	0.125749	0.831219	0.40585	0.999953
AIFM3	70.8789	-0.212398	0.508462	-0.417726	0.676147	0.999953
AIG1	2223.19	-0.113712	0.177885	-0.639245	0.522664	0.999953
AIM2	42.7506	0.041001	0.802262	0.0511068	0.95924	0.999953
AIMP1	2837.02	-0.00495412	0.101896	-0.0486194	0.961223	0.999953
AIMP2	284.645	0.080465	0.206913	0.388882	0.697363	0.999953
AIP	2273.63	-0.123213	0.143408	-0.859179	0.390242	0.999953
AIRE	15.8949	0.78034	0.650309	1.19995	0.230158	0.999953
AIRIM	801.936	-0.0140606	0.14197	-0.0990394	0.921107	0.999953
AJAP1	38.6444	-1.06408	0.742226	-1.43363	0.151677	0.999953
AJM1	630.505	0.119658	0.273571	0.437392	0.661827	0.999953
AJUBA	631.397	-0.0945416	0.24042	-0.393235	0.694146	0.999953
AJUBA-DT	37.2905	-0.693514	0.308299	-2.24948	0.0244817	0.999953
AK1	545.109	0.253974	0.18325	1.38595	0.165763	0.999953
AK2	4603.62	0.175935	0.0911845	1.92944	0.0536762	0.999953
AK3	4416.13	-0.100417	0.168807	-0.594864	0.551934	0.999953
AK3P3	16.7957	-0.0537028	0.442797	-0.121281	0.903469	0.999953
AK3P5	2.18674	0.812778	1.04813	0.775455	0.438071	0.999953
AK3P7	2.69468	-0.57236	1.1159	-0.512914	0.608012	0.999953
AK4	1241.84	-0.0374634	0.137992	-0.27149	0.786014	0.999953
AK4P1	85.3576	0.0999059	0.294068	0.339738	0.734054	0.999953
AK4P3	8.79417	-0.724784	0.545988	-1.32747	0.184353	0.999953
AK5	435.043	-0.272048	0.419088	-0.649143	0.516246	0.999953
AK7	18.9551	-0.120119	0.521911	-0.230153	0.817973	0.999953
AK8	49.9173	-0.310519	0.277621	-1.1185	0.263354	0.999953
AK9	253.351	0.140137	0.214822	0.652338	0.514183	0.999953
AKAP1	1498.26	-0.119812	0.176679	-0.678134	0.497687	0.999953
AKAP1-DT	98.4155	-0.206574	0.288523	-0.71597	0.47401	0.999953
AKAP10	1561.9	0.0288482	0.125666	0.229563	0.818431	0.999953
AKAP11	4281.32	-0.231004	0.180188	-1.28202	0.199837	0.999953
AKAP12	10518	-0.240092	0.284057	-0.845227	0.397984	0.999953
AKAP13	10581.6	-0.0337935	0.159301	-0.212136	0.832001	0.999953
AKAP13-AS1	22.4626	0.0860393	0.456478	0.188485	0.850497	0.999953
AKAP17A	373.611	0.00676261	0.124332	0.0543917	0.956623	0.999953
AKAP3	49.6082	0.244136	0.292633	0.834274	0.404126	0.999953
AKAP5	161.58	-0.442612	0.247615	-1.7875	0.0738574	0.999953
AKAP6	1125.04	-0.0168581	0.273745	-0.0615833	0.950895	0.999953
AKAP7	350.946	0.101186	0.221319	0.457195	0.647531	0.999953
AKAP8	1721.99	0.150921	0.1421	1.06207	0.288202	0.999953
AKAP8L	1741.29	0.0894526	0.181254	0.493519	0.621646	0.999953
AKAP9	4594.75	-0.127582	0.225549	-0.565651	0.571631	0.999953
AKIP1	995.431	-0.0222994	0.129337	-0.172413	0.863113	0.999953
AKIRIN1	2090.13	0.0927202	0.137012	0.676733	0.498576	0.999953
AKIRIN2	1482.23	-0.0660638	0.156524	-0.422067	0.672976	0.999953
AKNA	1939.59	-0.199967	0.249813	-0.800466	0.423441	0.999953
AKNAD1	21.1514	-0.400135	0.515824	-0.77572	0.437914	0.999953
AKR1A1	3857.59	0.117262	0.205069	0.571815	0.567447	0.999953
AKR1B1	4752.85	-0.024798	0.145487	-0.170448	0.864658	0.999953
AKR1B10	17.166	-0.306511	0.555668	-0.551609	0.581217	0.999953
AKR1B15	27.5382	-0.458804	0.506461	-0.905902	0.364988	0.999953
AKR1C1	8959.91	-0.232431	0.407503	-0.570379	0.568421	0.999953
AKR1C2	7736.18	-0.72139	0.57655	-1.25122	0.210855	0.999953
AKR1C3	3464.5	-0.177027	0.217565	-0.813676	0.415831	0.999953
AKR1C4	9.07031	1.07608	0.901288	1.19393	0.232504	0.999953
AKR1C7P	13.0731	-0.0316115	0.576252	-0.0548571	0.956252	0.999953
AKR1C8	10.0716	0.788783	0.763272	1.03342	0.301406	0.999953
AKR1D1	2.32336	1.2249	1.5613	0.784535	0.432726	0.999953
AKR1E2	204.906	-0.235665	0.300013	-0.785517	0.43215	0.999953
AKR7A2	1009.41	-0.0729705	0.12702	-0.574481	0.565643	0.999953
AKR7A2P1	2.29285	2.7465	1.29853	2.11507	0.0344236	0.999953
AKR7A2P2	2.71966	-0.203251	1.14775	-0.177087	0.85944	0.999953
AKR7A3	39.8005	-0.371053	0.41571	-0.892576	0.372084	0.999953
AKR7L	165.997	-0.115795	0.198589	-0.58309	0.559833	0.999953
AKT1	4467.39	-0.0807714	0.120469	-0.670474	0.502556	0.999953
AKT1S1	1813.77	0.0629887	0.133326	0.472442	0.636611	0.999953
AKT2	5152.38	0.0316438	0.10223	0.309536	0.756913	0.999953
AKT3	83.8407	-0.452045	0.545574	-0.828567	0.407349	0.999953
AKTIP	2014.51	-0.133983	0.152736	-0.877221	0.380367	0.999953
AKTIPP2	2.92338	-0.522275	0.915407	-0.570539	0.568312	0.999953
ALAD	3836.14	-0.202908	0.224344	-0.904452	0.365756	0.999953
ALAS1	989.684	0.0892757	0.155728	0.573278	0.566457	0.999953
ALAS2	15.368	0.280031	0.717397	0.390342	0.696283	0.999953
ALB	19.4029	0.0245839	0.460901	0.0533389	0.957462	0.999953
ALCAM	3141.74	-0.238048	0.223641	-1.06442	0.287137	0.999953
ALDH16A1	1039.63	0.0195399	0.206062	0.0948254	0.924454	0.999953
ALDH18A1	2882.48	0.218542	0.149865	1.45826	0.14477	0.999953
ALDH1A2	1891.1	0.0652897	0.349763	0.186668	0.851921	0.999953
ALDH1A2-AS1	2.94158	-0.235916	0.835811	-0.28226	0.777744	0.999953
ALDH1A3	816.737	-0.0670846	0.247027	-0.271568	0.785955	0.999953
ALDH1A3-AS1	293.964	-0.184065	0.269649	-0.68261	0.494853	0.999953
ALDH1B1	1233.75	0.246474	0.280485	0.878744	0.37954	0.999953
ALDH1L1	522.734	-0.680885	0.398387	-1.7091	0.0874319	0.999953
ALDH1L1-AS1	4.23658	0.346982	1.05604	0.328568	0.742482	0.999953
ALDH1L1-AS2	25.0435	-0.995872	0.650566	-1.53078	0.125824	0.999953
ALDH1L2	2642.82	0.0620941	0.211947	0.29297	0.769545	0.999953
ALDH2	4243.13	-0.523779	0.292149	-1.79285	0.0729966	0.999953
ALDH3A1	180.022	-0.300993	0.469388	-0.641246	0.521363	0.999953
ALDH3A2	5491.5	-0.304994	0.212677	-1.43407	0.151553	0.999953
ALDH3B1	1442.03	0.139129	0.237666	0.585398	0.55828	0.999953
ALDH4A1	537.212	-0.0869885	0.167041	-0.52076	0.602534	0.999953
ALDH5A1	581.235	-0.13831	0.229448	-0.602797	0.546644	0.999953
ALDH6A1	1399.97	-0.293031	0.239259	-1.22474	0.220672	0.999953
ALDH7A1	2558.92	-0.165634	0.16397	-1.01015	0.312422	0.999953
ALDH7A1P1	2.91821	-0.687034	0.985063	-0.697452	0.48552	0.999953
ALDH8A1	79.3544	-0.280416	0.381836	-0.734388	0.462712	0.999953
ALDH9A1	2377.23	-0.164811	0.147826	-1.1149	0.264894	0.999953
ALDOA	564.053	-0.0880923	0.268996	-0.327485	0.743301	0.999953
ALDOB	16.7636	-0.498621	0.567985	-0.877877	0.380011	0.999953
ALDOC	808.249	-0.301698	0.254075	-1.18744	0.235055	0.999953
ALG1	543.419	0.104417	0.20483	0.509773	0.610211	0.999953
ALG10	152.502	-0.421136	0.320423	-1.31431	0.188742	0.999953
ALG10B	863.08	-0.0281361	0.211098	-0.133285	0.893968	0.999953
ALG11	416.021	-0.363228	0.187934	-1.93275	0.0532676	0.999953
ALG12	369.46	-0.177497	0.118503	-1.49782	0.134179	0.999953
ALG13	2335.16	0.122229	0.113864	1.07347	0.28306	0.999953
ALG13-AS1	26.3568	-0.104842	0.393618	-0.266354	0.789967	0.999953
ALG14	474.905	0.225447	0.165231	1.36443	0.172432	0.999953
ALG1L10P	12.4197	0.124454	0.512698	0.242743	0.808204	0.999953
ALG1L11P	4.56692	-1.0812	0.956599	-1.13025	0.258371	0.999953
ALG1L13P	32.3908	0.0747566	0.332107	0.225098	0.821903	0.999953
ALG1L1P	13.6577	-0.310804	0.527922	-0.58873	0.556042	0.999953
ALG1L2	14.3553	0.842398	0.463883	1.81597	0.0693747	0.999953
ALG1L5P	9.74377	-0.0304285	0.837566	-0.0363296	0.97102	0.999953
ALG1L6P	46.6509	0.334485	0.362897	0.921706	0.356682	0.999953
ALG1L8P	2.16961	0.114109	1.25486	0.0909334	0.927546	0.999953
ALG1L9P	4.3996	0.169918	0.931557	0.182402	0.855267	0.999953
ALG2	1373.6	0.126132	0.130124	0.96932	0.332386	0.999953
ALG3	764.9	0.170132	0.224663	0.757274	0.448886	0.999953
ALG5	1118.58	0.132696	0.130417	1.01748	0.308925	0.999953
ALG6	462.502	0.25378	0.137341	1.84781	0.0646301	0.999953
ALG8	852.261	0.0654206	0.179569	0.36432	0.715619	0.999953
ALG9	444.516	0.0982182	0.17881	0.549288	0.582808	0.999953
ALK	13.6607	-1.34436	1.04003	-1.29261	0.196144	0.999953
ALKAL2	17.8355	-0.37792	0.689419	-0.548172	0.583574	0.999953
ALKBH1	360.49	-0.124707	0.135169	-0.922603	0.356214	0.999953
ALKBH2	508.188	0.319346	0.177134	1.80285	0.0714121	0.999953
ALKBH3	751.562	0.0738351	0.154408	0.47818	0.632522	0.999953
ALKBH3-AS1	18.2081	0.0510299	0.447216	0.114106	0.909154	0.999953
ALKBH4	352.501	-0.0124349	0.112729	-0.110307	0.912166	0.999953
ALKBH5	2807.39	-0.0284803	0.121438	-0.234526	0.814577	0.999953
ALKBH6	138.703	0.125368	0.204192	0.613973	0.539233	0.999953
ALKBH7	1166.63	-0.0692899	0.19941	-0.347474	0.728235	0.999953
ALKBH8	836.515	0.0162792	0.137212	0.118642	0.905559	0.999953
ALLC	7.51881	0.61803	0.706721	0.874503	0.381845	0.999953
ALMS1	1469.93	-0.216411	0.234707	-0.922048	0.356503	0.999953
ALMS1-IT1	30.78	0.415395	0.345671	1.20171	0.229478	0.999953
ALMS1P1	44.7187	-0.424746	0.297546	-1.4275	0.153437	0.999953
ALOX12	124.185	-0.43749	0.222818	-1.96344	0.0495951	0.999953
ALOX12B	5.66467	-0.718456	0.895043	-0.802706	0.422145	0.999953
ALOX12P2	16.4135	-0.811504	0.55603	-1.45946	0.144439	0.999953
ALOX15	6.50201	0.279095	0.884409	0.315572	0.752327	0.999953
ALOX15B	44.1308	1.22269	0.717933	1.70307	0.0885543	0.999953
ALOX15P1	6.28829	0.1271	0.87483	0.145285	0.884486	0.999953
ALOX5AP	1562.57	-0.158819	0.309716	-0.512788	0.6081	0.999953
ALOXE3	6.96193	0.397068	0.565521	0.702127	0.4826	0.999953
ALPK2	111.645	-0.115548	0.623941	-0.18519	0.85308	0.999953
ALPK3	1736.76	-0.243306	0.201025	-1.21033	0.226153	0.999953
ALS2	1932.26	0.0610866	0.146739	0.416294	0.677195	0.999953
ALS2CL	1605.51	0.108484	0.182618	0.594047	0.552481	0.999953
ALX1	6.19734	-1.22028	1.13957	-1.07083	0.284248	0.999953
ALX3	2.5355	-0.698984	1.04148	-0.671147	0.502127	0.999953
ALX4	12.8387	-0.458135	0.927039	-0.494191	0.621171	0.999953
ALYREF	946.998	0.283088	0.218452	1.29588	0.195016	0.999953
AMACR	84.9719	0.226318	0.350172	0.646305	0.518082	0.999953
AMBP	7.78137	-0.0927847	0.633847	-0.146384	0.883619	0.999953
AMBRA1	1140.47	-0.152393	0.0776706	-1.96204	0.049758	0.999953
AMD1	3559.65	0.0543499	0.193878	0.280331	0.779224	0.999953
AMD1P1	7.25879	-0.167901	0.754155	-0.222635	0.82382	0.999953
AMD1P4	5.39566	1.47057	0.911689	1.61302	0.10674	0.999953
AMDHD1	60.6827	-0.289455	0.344703	-0.839723	0.401064	0.999953
AMDHD2	709.818	-0.0867824	0.2701	-0.321298	0.747985	0.999953
AMER1	368.927	-0.127254	0.165498	-0.768917	0.441943	0.999953
AMFR	3429.26	-0.045122	0.109644	-0.41153	0.680684	0.999953
AMH	35.7243	-0.479661	0.752674	-0.637276	0.523945	0.999953
AMHR2	11.3454	-0.26966	0.645603	-0.417688	0.676176	0.999953
AMIGO1	585.637	-0.232959	0.297797	-0.782274	0.434054	0.999953
AMMECR1	570.844	0.306588	0.158279	1.93701	0.0527438	0.999953
AMMECR1L	1645.31	0.102031	0.130866	0.779658	0.435592	0.999953
AMN	10.6236	1.09998	0.519495	2.1174	0.0342257	0.999953
AMN1	212.392	-0.27567	0.188562	-1.46196	0.143753	0.999953
AMOT	1026.17	-0.69958	0.338233	-2.06834	0.0386082	0.999953
AMOTL1	5979.85	-0.0161218	0.197579	-0.0815965	0.934968	0.999953
AMOTL2	4544.84	-0.0634635	0.24361	-0.260512	0.794469	0.999953
AMPD1	80.1055	-0.701496	1.31819	-0.532166	0.594611	0.999953
AMPD2	2072.66	0.0348092	0.0966551	0.360138	0.718744	0.999953
AMPD3	771.202	-0.19766	0.540231	-0.36588	0.714454	0.999953
AMPH	278.07	-0.540457	0.454445	-1.18927	0.234334	0.999953
AMT	35.8227	0.345539	0.411808	0.839077	0.401426	0.999953
AMY2A	2.27493	-0.119959	1.25711	-0.0954246	0.923978	0.999953
AMY2B	1102.27	-0.130492	0.219293	-0.59506	0.551803	0.999953
AMZ1	116.968	-0.0734135	0.57677	-0.127284	0.898716	0.999953
AMZ2	1980.98	-0.0811468	0.0928826	-0.873648	0.38231	0.999953
AMZ2P1	961.024	-0.0586366	0.142812	-0.410586	0.681376	0.999953
ANAPC1	942.71	-0.102646	0.142245	-0.721618	0.47053	0.999953
ANAPC10	216.626	0.323244	0.143533	2.25205	0.0243191	0.999953
ANAPC11	1596.73	0.0637626	0.149713	0.425899	0.670182	0.999953
ANAPC13	1828.86	-0.0110577	0.146281	-0.075592	0.939744	0.999953
ANAPC15	197.208	-0.00226251	0.21368	-0.0105883	0.991552	0.999953
ANAPC16	4044.87	-0.0355414	0.110246	-0.322382	0.747163	0.999953
ANAPC1P1	6.43366	0.799498	0.695478	1.14957	0.250322	0.999953
ANAPC1P3	3.74991	0.510777	0.85469	0.597617	0.550096	0.999953
ANAPC1P4	1.98353	0.456639	1.00616	0.453842	0.649943	0.999953
ANAPC2	1793.74	0.0801948	0.120773	0.664013	0.506682	0.999953
ANAPC4	2461.22	0.0302217	0.125886	0.240072	0.810274	0.999953
ANAPC5	7391.48	0.135562	0.11302	1.19945	0.230354	0.999953
ANAPC7	1732.3	0.132752	0.116028	1.14414	0.252566	0.999953
ANG	330.638	0.0466411	0.279664	0.166776	0.867547	0.999953
ANGEL1	1464.94	-0.0786377	0.195942	-0.401332	0.688176	0.999953
ANGEL2	2135.29	0.178594	0.132999	1.34282	0.179329	0.999953
ANGPT1	2002.26	-0.473843	0.254851	-1.85929	0.0629859	0.999953
ANGPT2	532.995	0.358222	0.451813	0.792855	0.427862	0.999953
ANGPTL1	1711.04	-0.520217	0.460705	-1.12918	0.258824	0.999953
ANGPTL2	8357.65	0.755544	0.368387	2.05095	0.040272	0.999953
ANGPTL3	4.57699	-0.381287	0.959845	-0.397239	0.691191	0.999953
ANGPTL4	1449.13	0.470562	0.462426	1.0176	0.30887	0.999953
ANGPTL5	936.438	-0.358834	0.484516	-0.740603	0.458934	0.999953
ANGPTL6	113.95	0.703174	0.429606	1.63679	0.101675	0.999953
ANGPTL7	1134.08	-2.17587	1.04107	-2.09003	0.0366149	0.999953
ANGPTL8	6.83811	0.173823	0.755465	0.230088	0.818023	0.999953
ANK1	166.718	-0.140531	0.232899	-0.603401	0.546242	0.999953
ANK2	6582.46	-0.239642	0.402269	-0.595725	0.551359	0.999953
ANK3	6240.49	-0.226442	0.40832	-0.554571	0.579188	0.999953
ANK3-DT	2.19932	0.533742	1.34365	0.397234	0.691195	0.999953
ANKAR	325.703	-0.243107	0.262694	-0.925438	0.354738	0.999953
ANKDD1A	1593.75	-0.0627258	0.212488	-0.295197	0.767844	0.999953
ANKDD1B	42.1068	0.0941587	0.379033	0.248418	0.803811	0.999953
ANKEF1	62.6931	-0.0267561	0.413591	-0.0646922	0.948419	0.999953
ANKFN1	353.637	-0.329308	0.462393	-0.712181	0.476353	0.999953
ANKFY1	3448.58	-0.125667	0.111721	-1.12483	0.26066	0.999953
ANKH	13768	0.39513	0.239224	1.65171	0.0985927	0.999953
ANKH-DT	6.64559	0.832479	0.953125	0.87342	0.382434	0.999953
ANKHD1	183.975	0.0637777	0.15754	0.404836	0.685598	0.999953
ANKHD1-DT	16.6711	-0.128764	0.485497	-0.265221	0.790839	0.999953
ANKHD1-EIF4EBP3	133.13	0.235133	0.233181	1.00837	0.313277	0.999953
ANKIB1	3156.43	-0.145439	0.145811	-0.997449	0.318547	0.999953
ANKK1	19.6951	-0.158689	0.443771	-0.357593	0.720648	0.999953
ANKLE1	39.8223	-0.384574	0.339363	-1.13322	0.257121	0.999953
ANKLE2	3311.16	0.0926851	0.141581	0.654642	0.512699	0.999953
ANKMY1	574.559	-0.0132337	0.180229	-0.073427	0.941466	0.999953
ANKMY2	914.967	-0.0698276	0.13228	-0.527875	0.597586	0.999953
ANKRA2	990.074	-0.0945934	0.183289	-0.516089	0.605792	0.999953
ANKRD1	919.594	0.211025	0.63624	0.331675	0.740134	0.999953
ANKRD10	7855.13	0.0908079	0.139858	0.649288	0.516153	0.999953
ANKRD10-IT1	911.275	0.0480198	0.205619	0.233538	0.815344	0.999953
ANKRD11	5397.79	-0.102386	0.0935621	-1.09431	0.27382	0.999953
ANKRD11P2	89.671	0.0259459	0.300437	0.0863606	0.93118	0.999953
ANKRD12	3300.92	-0.077651	0.13276	-0.584897	0.558617	0.999953
ANKRD13A	2091.08	0.0707152	0.131539	0.537598	0.590854	0.999953
ANKRD13B	540.558	0.0771718	0.233362	0.330696	0.740874	0.999953
ANKRD13C	1529.82	0.034867	0.136968	0.254563	0.799061	0.999953
ANKRD13C-DT	232.476	-0.060262	0.164906	-0.365433	0.714788	0.999953
ANKRD13D	2212.5	0.0968518	0.187008	0.517903	0.604526	0.999953
ANKRD16	254.118	0.129025	0.178263	0.723791	0.469194	0.999953
ANKRD17	3746.43	-0.0455586	0.125064	-0.364283	0.715647	0.999953
ANKRD17-DT	23.3149	-0.563927	0.512439	-1.10048	0.271125	0.999953
ANKRD18B	2.75266	0.373216	1.65335	0.225733	0.821409	0.999953
ANKRD18CP	4.99195	0.982419	1.34813	0.728729	0.466168	0.999953
ANKRD18EP	150.277	-0.0700756	0.221035	-0.317034	0.751218	0.999953
ANKRD19P	44.0076	0.408046	0.334871	1.21852	0.223027	0.999953
ANKRD2	10.8761	-0.394668	0.738156	-0.534668	0.592879	0.999953
ANKRD20A11P	5.57465	-0.0632312	1.14164	-0.0553862	0.955831	0.999953
ANKRD20A21P	2.5733	-1.84207	1.36778	-1.34676	0.178058	0.999953
ANKRD20A3P	1.93077	-0.905712	1.7585	-0.515049	0.606519	0.999953
ANKRD20A4P	8.0935	-0.0420175	1.39721	-0.0300725	0.976009	0.999953
ANKRD20A5P	11.0091	0.616483	0.693382	0.889096	0.373951	0.999953
ANKRD20A7P	25.1998	-0.907805	0.640967	-1.41631	0.156686	0.999953
ANKRD22	38.8781	0.199252	0.75464	0.264035	0.791753	0.999953
ANKRD23	46.2833	0.0201713	0.406587	0.0496113	0.960432	0.999953
ANKRD24	118.909	0.0752446	0.364583	0.206385	0.83649	0.999953
ANKRD26	730.718	-0.244827	0.218265	-1.12169	0.261993	0.999953
ANKRD26P1	21.8152	-0.308413	0.719344	-0.428743	0.668111	0.999953
ANKRD26P4	4.53927	-0.281981	0.689625	-0.40889	0.682621	0.999953
ANKRD27	1126.89	-0.0450108	0.152009	-0.296105	0.76715	0.999953
ANKRD28	2113.49	0.0978191	0.172597	0.56675	0.570884	0.999953
ANKRD29	1346.86	-0.0195701	0.265899	-0.0735997	0.941329	0.999953
ANKRD30BP3	2.14951	0.412501	1.4369	0.287076	0.774054	0.999953
ANKRD31	17.6561	-0.579291	0.529914	-1.09318	0.274315	0.999953
ANKRD33B	521.503	-0.317755	0.335458	-0.947225	0.343524	0.999953
ANKRD33BP1	59.3583	-0.645498	0.478049	-1.35027	0.176928	0.999953
ANKRD33BP6	2.12898	-0.132163	1.32404	-0.0998184	0.920488	0.999953
ANKRD34A	105.842	-0.516602	0.254003	-2.03384	0.0419674	0.999953
ANKRD34B	1.89889	1.89965	2.47812	0.76657	0.443337	0.999953
ANKRD34C	30.5452	0.292432	0.639281	0.457439	0.647355	0.999953
ANKRD35	1141.36	0.0108711	0.208856	0.0520507	0.958488	0.999953
ANKRD36	720.269	-0.324059	0.399532	-0.811096	0.417311	0.999953
ANKRD36B	385.914	-0.00958753	0.396415	-0.0241856	0.980705	0.999953
ANKRD36BP2	586.977	-0.429676	1.39182	-0.308715	0.757538	0.999953
ANKRD36C	288.359	-0.771462	0.397922	-1.93873	0.0525346	0.999953
ANKRD37	103.71	-0.165291	0.197941	-0.835053	0.403688	0.999953
ANKRD39	161.049	0.0503958	0.231101	0.218069	0.827376	0.999953
ANKRD40	2115.44	-0.150144	0.135998	-1.10401	0.269588	0.999953
ANKRD42	798.523	0.0366662	0.150216	0.24409	0.807161	0.999953
ANKRD42-DT	160.818	-0.0939449	0.273927	-0.342955	0.731632	0.999953
ANKRD44	2123.97	-0.160335	0.11991	-1.33713	0.181181	0.999953
ANKRD44-IT1	3.58625	0.764934	0.976475	0.783363	0.433414	0.999953
ANKRD45	41.7259	-0.871268	0.533713	-1.63247	0.102581	0.999953
ANKRD46	793.383	-0.10488	0.209758	-0.500004	0.617072	0.999953
ANKRD49	955.75	0.0813396	0.133765	0.608079	0.543135	0.999953
ANKRD49P1	5.67556	0.0176181	1.2091	0.0145713	0.988374	0.999953
ANKRD50	2292.86	-0.133644	0.217218	-0.615254	0.538387	0.999953
ANKRD52	3165.87	-0.0217518	0.0887695	-0.245036	0.806428	0.999953
ANKRD53	87.9215	-0.0666453	0.330446	-0.201683	0.840164	0.999953
ANKRD54	640.675	0.0910882	0.118963	0.765685	0.443864	0.999953
ANKRD55	12.5236	0.457467	0.746825	0.612549	0.540175	0.999953
ANKRD6	1627.43	-0.26363	0.303028	-0.869986	0.384308	0.999953
ANKRD61	38.9555	-0.0330659	0.334248	-0.0989263	0.921197	0.999953
ANKRD62P1-PARP4P3	2.45252	-1.04776	1.14856	-0.912237	0.361644	0.999953
ANKRD63	2.80079	0.745167	1.33837	0.556772	0.577683	0.999953
ANKRD65	278.16	-0.245799	0.358244	-0.686122	0.492636	0.999953
ANKRD65-AS1	4.51697	-0.446283	1.03074	-0.432971	0.665036	0.999953
ANKRD7	7.32881	-0.342505	0.671658	-0.50994	0.610094	0.999953
ANKRD9	657.416	-0.104968	0.203933	-0.51472	0.606748	0.999953
ANKS1A	2436.65	-0.115815	0.158934	-0.728702	0.466184	0.999953
ANKS1B	164.694	-0.261538	0.31203	-0.838182	0.401929	0.999953
ANKS3	1158.85	0.114273	0.188674	0.605663	0.544738	0.999953
ANKS6	1327.06	0.218344	0.167154	1.30624	0.19147	0.999953
ANKUB1	3.62011	-0.158443	1.09681	-0.144458	0.885139	0.999953
ANKZF1	2159.51	-0.00463109	0.159696	-0.0289993	0.976865	0.999953
ANLN	254.301	-0.179366	0.315154	-0.569139	0.569262	0.999953
ANO1	4498.4	-0.231193	0.261627	-0.883672	0.376873	0.999953
ANO10	1196.59	-0.0876622	0.0948618	-0.924105	0.355432	0.999953
ANO2	103.459	-0.312421	0.355759	-0.878182	0.379845	0.999953
ANO3	91.5447	-0.358217	0.296341	-1.2088	0.22674	0.999953
ANO5	213.891	-0.318531	0.436755	-0.729313	0.46581	0.999953
ANO6	11508	-0.172314	0.183192	-0.940621	0.346899	0.999953
ANO7	74.9958	0.142429	0.292716	0.486579	0.626557	0.999953
ANO7L1	87.3333	-0.234327	0.340322	-0.688545	0.49111	0.999953
ANO8	1205.91	0.2266	0.188706	1.20081	0.229823	0.999953
ANO9	161.969	0.114336	0.453942	0.251874	0.801139	0.999953
ANOS1	4898.19	-0.062047	0.418183	-0.148373	0.882049	0.999953
ANOS2P	28.0396	-0.0216543	3.06583	-0.00706311	0.994365	0.999953
ANP32A	5237.05	-0.117968	0.16761	-0.703822	0.481544	0.999953
ANP32AP1	4.7157	-0.635293	1.43643	-0.442272	0.658292	0.999953
ANP32B	5509.55	-0.0665372	0.159782	-0.416425	0.677099	0.999953
ANP32BP2	2.62849	3.03728	1.54584	1.96481	0.0494361	0.999953
ANP32E	2897.58	-0.114613	0.168786	-0.679046	0.497109	0.999953
ANPEP	4129.19	-0.119716	0.441983	-0.270862	0.786497	0.999953
ANTKMT	379.713	0.0380297	0.249134	0.152648	0.878676	0.999953
ANTXR1	54937.9	-0.280966	0.261936	-1.07265	0.283427	0.999953
ANTXR2	7474.1	-0.0264279	0.154968	-0.170538	0.864587	0.999953
ANTXRLP1	2.17605	-0.196586	0.971845	-0.202281	0.839697	0.999953
ANXA1	28568.5	0.0482797	0.134153	0.359885	0.718933	0.999953
ANXA10	4.50638	-1.55494	0.9744	-1.5958	0.110534	0.999953
ANXA11	7886.98	-0.0288193	0.13619	-0.211611	0.83241	0.999953
ANXA2	40856.9	0.0865952	0.125392	0.690596	0.489819	0.999953
ANXA2P1	34.5936	0.288588	0.386879	0.745939	0.455704	0.999953
ANXA2P2	2686.7	0.0611373	0.0910363	0.67157	0.501857	0.999953
ANXA2R	118.486	-0.0381797	0.282041	-0.135369	0.89232	0.999953
ANXA2R-AS1	474.495	-0.272343	0.30008	-0.907568	0.364106	0.999953
ANXA2R-OT1	304.319	0.0707195	0.137547	0.514147	0.607149	0.999953
ANXA3	1019.89	-0.657774	0.389743	-1.68771	0.0914666	0.999953
ANXA4	7127.99	-0.181109	0.136117	-1.33054	0.183342	0.999953
ANXA5	25408.2	0.0678391	0.127261	0.533069	0.593985	0.999953
ANXA6	12531.2	-0.0958224	0.16391	-0.584605	0.558813	0.999953
ANXA7	5253.88	0.0411548	0.0862898	0.476938	0.633407	0.999953
ANXA8	14.7006	-1.39435	0.763142	-1.82711	0.0676828	0.999953
ANXA8L1	11.4575	-1.21468	0.706882	-1.71837	0.085729	0.999953
ANXA9	311.595	-0.124214	0.210014	-0.591456	0.554215	0.999953
AOAH	499.857	-0.19209	0.570744	-0.33656	0.736449	0.999953
AOC1	52.3484	-0.571746	0.585443	-0.976603	0.328766	0.999953
AOC2	143.657	1.23941	0.608839	2.0357	0.0417805	0.999953
AOC3	2375.71	0.515987	0.275216	1.87484	0.0608147	0.999953
AOC4P	25.9837	0.436181	0.465924	0.936164	0.349189	0.999953
AOPEP	3853.23	0.180005	0.230588	0.780634	0.435018	0.999953
AOX1	1441.02	-0.227767	0.236049	-0.964914	0.334588	0.999953
AOX3P	2.22699	0.899184	1.22747	0.732554	0.463831	0.999953
AP1AR	845.086	0.0766686	0.131832	0.581563	0.560861	0.999953
AP1AR-DT	50.4607	0.165571	0.309952	0.534183	0.593215	0.999953
AP1B1	5099.08	-0.150021	0.392861	-0.381869	0.702559	0.999953
AP1G1	4072.14	0.0371874	0.0750773	0.495322	0.620373	0.999953
AP1G2	980.241	0.0191601	0.234803	0.0816008	0.934964	0.999953
AP1G2-AS1	105.81	0.0924485	0.27461	0.336654	0.736378	0.999953
AP1M1	2055.89	0.00498431	0.152957	0.0325863	0.974005	0.999953
AP1S1	941.692	0.0497647	0.226404	0.219805	0.826023	0.999953
AP1S2	2566.18	0.0678507	0.17372	0.390575	0.696111	0.999953
AP1S3	49.0444	0.0182601	0.434076	0.0420665	0.966446	0.999953
AP2A1	3408.57	-0.0433439	0.134669	-0.321855	0.747563	0.999953
AP2A2	645.641	0.0741604	0.398174	0.186251	0.852248	0.999953
AP2B1	7640.9	-0.0595695	0.0841276	-0.708086	0.478892	0.999953
AP2B1P1	2.35843	-3.12582	1.53421	-2.03741	0.0416094	0.999953
AP2M1	10094.8	0.0476176	0.156984	0.303328	0.76164	0.999953
AP2S1	2361.48	0.0572363	0.356638	0.160488	0.872496	0.999953
AP3B1	2390.32	0.0297112	0.134289	0.221248	0.824899	0.999953
AP3B2	31.6121	0.692322	0.383561	1.80499	0.0710769	0.999953
AP3D1	4079.87	0.0741941	0.150378	0.493383	0.621742	0.999953
AP3M1	2245.27	0.0129453	0.117768	0.109922	0.912472	0.999953
AP3M2	1471.43	0.0974311	0.165228	0.589678	0.555407	0.999953
AP3S1	4477.03	-0.0166813	0.146722	-0.113694	0.90948	0.999953
AP3S2	902.464	-0.241009	0.169824	-1.41917	0.155851	0.999953
AP4B1	862.193	0.16338	0.185336	0.881538	0.378027	0.999953
AP4B1-AS1	56.2955	-0.0489608	0.298877	-0.163816	0.869876	0.999953
AP4E1	970.166	0.135405	0.144913	0.934386	0.350105	0.999953
AP4M1	593.884	-0.0217868	0.180698	-0.12057	0.904031	0.999953
AP4S1	581.377	-0.085592	0.151408	-0.565307	0.571865	0.999953
AP5B1	1309.72	-0.127099	0.130085	-0.977045	0.328547	0.999953
AP5M1	2102.89	-0.0938365	0.107076	-0.876358	0.380835	0.999953
AP5S1	406.451	0.145038	0.201315	0.720453	0.471246	0.999953
AP5Z1	1508.36	0.21046	0.175661	1.1981	0.230877	0.999953
APAF1	1368	-0.0966498	0.183027	-0.528064	0.597455	0.999953
APBA1	68.1906	-0.725189	0.316475	-2.29146	0.0219367	0.999953
APBA2	32.0982	-0.300134	0.906156	-0.331217	0.740481	0.999953
APBA3	574.599	0.0387561	0.150382	0.257717	0.796625	0.999953
APBB1	1947.49	-0.0865604	0.187705	-0.461152	0.64469	0.999953
APBB1IP	793.543	-0.162096	0.469802	-0.34503	0.730072	0.999953
APBB2	5637.21	0.0186312	0.234336	0.0795064	0.93663	0.999953
APBB3	1236.2	0.0534003	0.12438	0.429333	0.667681	0.999953
APC	2317.63	-0.213758	0.169034	-1.26458	0.206021	0.999953
APC2	176.34	-0.0236752	0.202582	-0.116867	0.906965	0.999953
APCDD1	12863.2	-0.269291	0.460084	-0.585308	0.55834	0.999953
APCDD1L	533.295	0.419174	0.320994	1.30586	0.1916	0.999953
APCDD1L-DT	74.387	0.188693	0.5277	0.357577	0.72066	0.999953
APEH	1837.04	0.0519345	0.10534	0.493018	0.622	0.999953
APELA	93.055	0.125682	0.60762	0.206843	0.836132	0.999953
APEX1	3268.3	0.125045	0.200002	0.625221	0.531826	0.999953
APEX2	684.573	0.00948047	0.188251	0.0503609	0.959835	0.999953
APH1A	4632.44	-0.000554	0.13226	-0.00419167	0.996656	0.999953
APH1B	1608.5	-0.119326	0.116172	-1.02714	0.304353	0.999953
API5	3588.07	-0.0190301	0.0827333	-0.230018	0.818078	0.999953
API5P1	14.7772	-0.102719	0.416872	-0.246403	0.80537	0.999953
APIP	837.493	0.140921	0.156203	0.902163	0.36697	0.999953
APLF	185.905	-0.076776	0.14274	-0.537874	0.590664	0.999953
APLN	778.789	-0.498879	0.831628	-0.599882	0.548585	0.999953
APLNR	2310.99	0.292217	0.344469	0.848312	0.396264	0.999953
APLP1	262.308	0.141225	0.265087	0.53275	0.594207	0.999953
APLP2	28553.7	-0.152653	0.162412	-0.939915	0.347261	0.999953
APMAP	3015.67	-0.0618762	0.205668	-0.300855	0.763525	0.999953
APOA1	49.7209	-1.40122	0.836417	-1.67527	0.0938821	0.999953
APOA1-AS	18.5509	0.270739	0.587521	0.460815	0.644931	0.999953
APOA2	2.83078	0.0911719	1.04219	0.087481	0.930289	0.999953
APOB	158.315	-0.5032	0.367686	-1.36856	0.171137	0.999953
APOBEC2	8.91932	-0.508012	0.582552	-0.872045	0.383184	0.999953
APOBEC3A	21.9389	1.1533	1.36531	0.844717	0.398269	0.999953
APOBEC3B	24.0049	-0.11184	0.718366	-0.155686	0.87628	0.999953
APOBEC3C	2242.42	-0.212381	0.138535	-1.53305	0.125263	0.999953
APOBEC3D	31.4499	-0.0405665	0.34555	-0.117397	0.906546	0.999953
APOBEC3F	308.47	-0.272116	0.199798	-1.36195	0.173212	0.999953
APOBEC3G	785.285	-0.0223802	0.256367	-0.0872976	0.930435	0.999953
APOBEC3H	77.1128	-0.232596	0.321048	-0.724491	0.468764	0.999953
APOBR	771.234	-0.564954	0.658489	-0.857955	0.390917	0.999953
APOC2	3.07307	-0.743563	1.4578	-0.510058	0.610011	0.999953
APOD	812.063	-0.254048	0.28412	-0.894159	0.371237	0.999953
APOE	23025.9	0.20669	0.570709	0.362164	0.71723	0.999953
APOL1	5138.63	0.0860865	0.209685	0.410552	0.681401	0.999953
APOL2	2649.75	0.0981124	0.192718	0.509098	0.610683	0.999953
APOL3	4049.44	0.0339624	0.0985209	0.344723	0.730303	0.999953
APOL4	419.146	0.490182	0.30799	1.59155	0.111485	0.999953
APOL6	4670.23	0.0173946	0.150641	0.11547	0.908072	0.999953
APOLD1	726.668	0.713598	0.524579	1.36033	0.173727	0.999953
APOM	24.9069	0.0897558	0.473005	0.189757	0.8495	0.999953
APOO	216.696	0.0908595	0.219282	0.41435	0.678617	0.999953
APOOL	903.104	-0.0685011	0.147684	-0.463834	0.642767	0.999953
APP	33868.7	-0.174485	0.139357	-1.25207	0.210545	0.999953
APPAT	254.128	0.515541	0.341293	1.51055	0.130903	0.999953
APPBP2	2526.55	-0.0564007	0.119174	-0.473262	0.636026	0.999953
APPBP2-DT	11.3166	-0.733092	0.551448	-1.32939	0.183718	0.999953
APPL1	3298.67	-0.120239	0.117483	-1.02346	0.306088	0.999953
APPL2	2386.37	0.0399584	0.114856	0.347901	0.727915	0.999953
APRG1	69.6146	0.19339	0.303719	0.636739	0.524295	0.999953
APRT	1584.83	0.15344	0.177646	0.863744	0.387728	0.999953
APTR	269.538	-0.0840814	0.205163	-0.409827	0.681933	0.999953
APTX	1008.17	0.063375	0.113194	0.559879	0.575562	0.999953
AQP1	28130.9	0.103175	0.191895	0.537662	0.59081	0.999953
AQP10	12.5789	0.40422	0.623455	0.648355	0.516755	0.999953
AQP11	59.8948	0.307238	0.282925	1.08594	0.277508	0.999953
AQP3	739.789	0.771248	0.600179	1.28503	0.198782	0.999953
AQP4	29.8606	-1.46264	0.715692	-2.04367	0.0409864	0.999953
AQP4-AS1	4.13718	-0.608826	1.4298	-0.425811	0.670245	0.999953
AQP5	42.6635	-0.43595	0.617926	-0.705506	0.480495	0.999953
AQP5-AS1	2.53259	-0.760707	1.37731	-0.552313	0.580734	0.999953
AQP6	18.1583	0.196416	0.541817	0.362512	0.716969	0.999953
AQP7	193.311	-1.16162	0.701752	-1.65532	0.0978597	0.999953
AQP7B	2.66428	-0.353544	1.80497	-0.195873	0.84471	0.999953
AQP7P1	23.8528	-0.733325	0.688952	-1.06441	0.287144	0.999953
AQP7P2	4.09558	-2.94591	1.79063	-1.64518	0.0999323	0.999953
AQP7P3	2.52033	-0.87635	1.5364	-0.570393	0.568411	0.999953
AQP8	2.30642	0.544568	1.04394	0.521649	0.601915	0.999953
AQR	2149.6	-0.0353109	0.151205	-0.233531	0.815349	0.999953
AR	1518.13	-0.561702	0.355383	-1.58055	0.11398	0.999953
ARAF	2122.36	0.0539236	0.161373	0.334155	0.738262	0.999953
ARAP1	5415.96	-0.44932	0.385189	-1.16649	0.243416	0.999953
ARAP1-AS2	34.4152	-0.0556585	0.622522	-0.0894082	0.928758	0.999953
ARAP2	692.977	-0.0187861	0.275058	-0.0682984	0.945548	0.999953
ARAP3	1478.81	-0.0496275	0.247689	-0.200362	0.841197	0.999953
ARB2A	1852.42	-0.0423293	0.161028	-0.262869	0.792652	0.999953
ARB2BP	2.97711	0.180801	1.72335	0.104912	0.916445	0.999953
ARC	104.918	-0.137625	0.275374	-0.499775	0.617233	0.999953
ARCN1	7435.05	0.0294232	0.13416	0.219315	0.826405	0.999953
AREL1	1503.45	-0.0279559	0.144192	-0.193879	0.846271	0.999953
ARF1	14949.3	0.0613243	0.116463	0.526559	0.5985	0.999953
ARF3	5331.68	-0.0819628	0.158858	-0.51595	0.60589	0.999953
ARF4	10732.6	0.212082	0.169469	1.25145	0.210771	0.999953
ARF4-AS1	3.97249	0.317466	0.774308	0.41	0.681806	0.999953
ARF5	2775.02	0.136693	0.155992	0.876282	0.380877	0.999953
ARF6	5854.15	-0.00670877	0.159122	-0.0421613	0.96637	0.999953
ARFGAP1	4558.81	0.267615	0.158926	1.68389	0.0922027	0.999953
ARFGAP2	2667.81	-0.064831	0.104655	-0.619476	0.535603	0.999953
ARFGAP3	2861.68	0.0870782	0.126113	0.690479	0.489893	0.999953
ARFGEF1	2308.36	-0.0575034	0.143814	-0.399845	0.689271	0.999953
ARFGEF1-DT	27.1956	-0.0570662	0.452624	-0.126079	0.89967	0.999953
ARFGEF2	2977.01	-0.118823	0.138822	-0.855942	0.39203	0.999953
ARFGEF3	381.125	-0.430424	0.260012	-1.6554	0.097844	0.999953
ARFIP1	1984.14	0.040412	0.0979313	0.412657	0.679858	0.999953
ARFIP2	1786.08	0.155825	0.140307	1.11059	0.266743	0.999953
ARFRP1	1714.61	0.158105	0.154131	1.02579	0.304992	0.999953
ARG1	10.4274	0.275161	0.697686	0.394391	0.693292	0.999953
ARG2	72.3534	0.000246	0.267552	0.00092	0.999266	0.999953
ARGFXP2	5.20816	0.86598	1.0581	0.818429	0.413112	0.999953
ARGLU1	13806.3	0.137899	0.099991	1.37912	0.167859	0.999953
ARGLU1-DT	6.81476	0.565872	0.696116	0.812898	0.416276	0.999953
ARHGAP1	6231.32	0.140943	0.159278	0.884884	0.376219	0.999953
ARHGAP10	1465.42	-0.125132	0.129422	-0.966852	0.333618	0.999953
ARHGAP11A	15.592	-0.0742429	0.420184	-0.176691	0.859751	0.999953
ARHGAP11B	2.93834	1.25409	1.30824	0.958613	0.337754	0.999953
ARHGAP12	2780.89	-0.142316	0.15914	-0.894282	0.371171	0.999953
ARHGAP15	451.076	-0.208806	0.368736	-0.566275	0.571207	0.999953
ARHGAP15-AS1	4.00574	0.465029	1.01309	0.459021	0.646219	0.999953
ARHGAP17	2375.23	0.0505492	0.122376	0.413063	0.67956	0.999953
ARHGAP18	3101.89	-0.0258157	0.339881	-0.0759552	0.939455	0.999953
ARHGAP19	611.034	0.0190646	0.169319	0.112596	0.910351	0.999953
ARHGAP20	99.0329	-0.130599	0.363695	-0.35909	0.719528	0.999953
ARHGAP21	9704.36	-0.255893	0.279067	-0.916958	0.359164	0.999953
ARHGAP23P1	10.686	-0.41914	0.574415	-0.729682	0.465585	0.999953
ARHGAP24	1207.27	-0.0601622	0.169229	-0.355508	0.722209	0.999953
ARHGAP25	895.102	-0.225337	0.376695	-0.598195	0.54971	0.999953
ARHGAP26	1401.33	-0.203232	0.28063	-0.724201	0.468943	0.999953
ARHGAP27	3.72041	-1.61346	1.1105	-1.45292	0.146247	0.999953
ARHGAP27P1-BPTFP1-KPNA2P3	122.32	0.196296	0.280985	0.698601	0.484802	0.999953
ARHGAP27P2	4.29885	-0.335919	1.13242	-0.296638	0.766743	0.999953
ARHGAP28	648.527	0.0497804	0.296225	0.168049	0.866545	0.999953
ARHGAP29	3869.68	-0.117943	0.191286	-0.616581	0.537511	0.999953
ARHGAP29-AS1	6.47193	-0.307702	0.637173	-0.482918	0.629154	0.999953
ARHGAP30	2686.2	-0.245856	0.503314	-0.488474	0.625214	0.999953
ARHGAP31	2437.87	-0.136211	0.238797	-0.570406	0.568402	0.999953
ARHGAP31-AS1	22.7841	-0.295418	0.459929	-0.642312	0.520671	0.999953
ARHGAP32	1470.15	-0.163448	0.292496	-0.558803	0.576296	0.999953
ARHGAP33	776.055	-0.0564526	0.190011	-0.297101	0.766389	0.999953
ARHGAP35	4204.31	-0.239112	0.152129	-1.57177	0.116003	0.999953
ARHGAP39	202.403	0.076738	0.176196	0.435526	0.663181	0.999953
ARHGAP4	2553.12	-0.0980764	0.435742	-0.225079	0.821918	0.999953
ARHGAP40	2.13981	1.78615	1.31872	1.35446	0.17559	0.999953
ARHGAP42	1315.94	-0.232646	0.216342	-1.07536	0.282213	0.999953
ARHGAP42-AS1	3.02392	-0.82404	0.967619	-0.851616	0.394427	0.999953
ARHGAP44	774.007	-0.222177	0.300823	-0.738564	0.460172	0.999953
ARHGAP44-AS1	7.69943	-0.846888	0.878368	-0.964161	0.334965	0.999953
ARHGAP45	1855.39	-0.194619	0.398174	-0.488779	0.624998	0.999953
ARHGAP5	2116.93	-0.559132	0.282197	-1.98135	0.0475521	0.999953
ARHGAP5-AS1	123.37	-0.427543	0.230685	-1.85336	0.0638302	0.999953
ARHGAP6	896.518	-0.0888117	0.144724	-0.613662	0.539439	0.999953
ARHGAP8	19.0934	1.08668	0.577622	1.88131	0.0599303	0.999953
ARHGAP9	722.715	-0.283356	0.469692	-0.603279	0.546323	0.999953
ARHGDIA	5756.58	0.0541732	0.207194	0.261461	0.793737	0.999953
ARHGDIB	9249.36	-0.171342	0.289198	-0.592471	0.553535	0.999953
ARHGDIG	138.116	0.202938	0.343466	0.590853	0.554619	0.999953
ARHGEF1	4477.07	0.0166716	0.235288	0.0708562	0.943512	0.999953
ARHGEF10L	2976.63	-0.0579069	0.153416	-0.37745	0.705839	0.999953
ARHGEF11	2996.59	-0.138678	0.145054	-0.956045	0.33905	0.999953
ARHGEF12	10797.7	-0.193815	0.210097	-0.922502	0.356267	0.999953
ARHGEF15	766.934	-0.00207251	0.427144	-0.00485201	0.996129	0.999953
ARHGEF16	55.9386	0.0424885	0.536708	0.0791649	0.936901	0.999953
ARHGEF17	6678.46	-0.0331044	0.209495	-0.15802	0.874441	0.999953
ARHGEF17-AS1	43.3655	0.64397	0.350883	1.83528	0.066464	0.999953
ARHGEF18	1448.21	-0.276722	0.204285	-1.35459	0.175548	0.999953
ARHGEF18-AS1	7.25315	-0.283141	0.693315	-0.408387	0.682989	0.999953
ARHGEF19	1066.24	0.594154	0.296217	2.00581	0.0448765	0.999953
ARHGEF2	4528.48	-0.0811779	0.163672	-0.495978	0.61991	0.999953
ARHGEF2-AS1	2.21132	1.49797	1.23544	1.2125	0.225322	0.999953
ARHGEF2-AS2	41.6844	-0.086395	0.443604	-0.194757	0.845583	0.999953
ARHGEF25	876.386	0.056243	0.2449	0.229657	0.818359	0.999953
ARHGEF26	20.7721	1.84328	1.02118	1.80505	0.0710667	0.999953
ARHGEF26-AS1	117.252	-0.69269	0.392019	-1.76698	0.0772318	0.999953
ARHGEF28	587.97	0.150391	0.31197	0.482068	0.629758	0.999953
ARHGEF3	1979.66	0.172823	0.187518	0.921634	0.35672	0.999953
ARHGEF33	70.5997	-0.297476	0.354058	-0.840188	0.400803	0.999953
ARHGEF34P	238.245	-0.351916	0.274517	-1.28194	0.199862	0.999953
ARHGEF35	93.4222	-0.315224	0.300241	-1.0499	0.293762	0.999953
ARHGEF35-AS1	267.158	-0.215878	0.331758	-0.650711	0.515233	0.999953
ARHGEF37	1266.59	-0.460747	0.296964	-1.55153	0.120776	0.999953
ARHGEF38	7.66059	-0.558964	0.827418	-0.675552	0.499325	0.999953
ARHGEF39	160.56	0.338488	0.234577	1.44297	0.149029	0.999953
ARHGEF4	253.151	-0.118414	0.412577	-0.28701	0.774105	0.999953
ARHGEF40	4856.33	-0.264553	0.166087	-1.59286	0.111192	0.999953
ARHGEF5	302.353	-0.253814	0.303005	-0.837655	0.402225	0.999953
ARHGEF6	4434.44	-0.259276	0.156299	-1.65884	0.0971478	0.999953
ARHGEF7	3733.92	0.0536878	0.154722	0.346995	0.728595	0.999953
ARHGEF7-AS2	3.84424	0.192532	0.914088	0.210628	0.833178	0.999953
ARHGEF9	2158.69	-0.0237786	0.202697	-0.117311	0.906613	0.999953
ARID1A	3474.28	-0.0219276	0.126839	-0.172877	0.862748	0.999953
ARID1B	3440.96	-0.154722	0.133263	-1.16103	0.245631	0.999953
ARID2	1548.59	-0.173496	0.15678	-1.10662	0.268458	0.999953
ARID3A	457.256	-0.140479	0.362237	-0.387809	0.698158	0.999953
ARID3B	360.705	-0.130959	0.20769	-0.630549	0.528335	0.999953
ARID3BP1	17.3717	0.0697261	0.524133	0.133031	0.894169	0.999953
ARID3C	2.66766	-1.09976	1.07505	-1.02298	0.306317	0.999953
ARID4A	1767.1	-0.219403	0.138385	-1.58546	0.112862	0.999953
ARID4B	2899.23	-0.0395385	0.15515	-0.254841	0.798846	0.999953
ARID5B	5753.56	0.219211	0.205061	1.069	0.285068	0.999953
ARIH1	3224.54	-0.0404595	0.0877825	-0.460906	0.644866	0.999953
ARIH2	3284.2	0.0176067	0.0938373	0.18763	0.851166	0.999953
ARIH2OS	74.359	0.0556987	0.31174	0.17867	0.858196	0.999953
ARIH2P1	2.16272	-0.0237435	1.27672	-0.0185973	0.985162	0.999953
ARK2C	46.1835	-0.223203	0.403661	-0.552945	0.580301	0.999953
ARK2N	1127.7	0.00230048	0.132466	0.0173665	0.986144	0.999953
ARL1	5962.55	0.0601447	0.139437	0.431341	0.666221	0.999953
ARL10	1403.03	-0.0797691	0.189049	-0.42195	0.673061	0.999953
ARL11	226.472	-0.256605	0.51361	-0.499611	0.617349	0.999953
ARL13A	13.4693	0.279643	0.577302	0.484396	0.628105	0.999953
ARL13B	1022.54	0.110599	0.196589	0.562592	0.573713	0.999953
ARL14EP	1501.08	-0.0117588	0.11198	-0.105008	0.916369	0.999953
ARL15	1822.09	-0.278407	0.181888	-1.53065	0.125856	0.999953
ARL17A	43.7891	-0.674416	0.831241	-0.811336	0.417172	0.999953
ARL17B	63.5881	-0.917944	0.430124	-2.13414	0.0328314	0.999953
ARL2	970.473	0.142919	0.158912	0.899361	0.36846	0.999953
ARL2BP	138.368	-0.20298	0.172996	-1.17332	0.240667	0.999953
ARL3	1807.51	0.0662602	0.178735	0.370718	0.710848	0.999953
ARL4A	502.397	0.0531419	0.215633	0.246446	0.805337	0.999953
ARL4AP2	5.16828	0.294389	0.982195	0.299726	0.764386	0.999953
ARL4AP3	1.93866	1.13453	1.55341	0.730352	0.465175	0.999953
ARL4AP4	6.65637	0.0686973	0.72902	0.0942324	0.924925	0.999953
ARL4AP5	4.35666	0.940517	0.83703	1.12364	0.261167	0.999953
ARL4C	3426.72	0.284875	0.352895	0.807252	0.419522	0.999953
ARL4D	506.415	0.0941468	0.205247	0.458701	0.646449	0.999953
ARL5A	1991.13	-0.121204	0.151366	-0.800739	0.423283	0.999953
ARL5AP3	6.85415	1.36985	0.631875	2.16791	0.0301657	0.999953
ARL5AP4	2.09343	0.157268	1.33534	0.117774	0.906246	0.999953
ARL5B	1505.26	0.0513837	0.184544	0.278436	0.780678	0.999953
ARL5C	6.95157	-0.575081	0.630962	-0.911434	0.362066	0.999953
ARL6	680.102	-0.0901472	0.235428	-0.382907	0.701789	0.999953
ARL6IP1	3461.05	-0.183602	0.188512	-0.973951	0.330081	0.999953
ARL6IP4	47.3856	0.462625	0.291303	1.58812	0.112259	0.999953
ARL6IP5	14260.6	-0.0560079	0.141833	-0.394887	0.692926	0.999953
ARL6IP6	711.336	-0.0103746	0.122627	-0.0846027	0.932577	0.999953
ARL8A	1496.05	0.050768	0.194612	0.260868	0.794195	0.999953
ARL8B	4173.62	-0.0178044	0.122162	-0.145744	0.884124	0.999953
ARL9	50.4211	0.0454641	0.412041	0.110339	0.912141	0.999953
ARMC1	1409.36	-0.0116661	0.0845526	-0.137975	0.89026	0.999953
ARMC10	817.682	-0.0871714	0.192007	-0.454002	0.649827	0.999953
ARMC10P1	6.90388	-0.638725	0.570771	-1.11906	0.263116	0.999953
ARMC12	44.1555	0.203988	0.261365	0.780474	0.435112	0.999953
ARMC2	312.044	0.0994443	0.191961	0.518044	0.604427	0.999953
ARMC2-AS1	7.22025	-0.401205	0.555793	-0.721861	0.47038	0.999953
ARMC3	7.40014	0.4572	0.722452	0.632845	0.526835	0.999953
ARMC5	489.973	0.227623	0.157592	1.44438	0.148632	0.999953
ARMC6	643.102	0.137784	0.139788	0.985668	0.324296	0.999953
ARMC7	338.04	-0.168231	0.20484	-0.821281	0.411486	0.999953
ARMC8	1636.51	0.081462	0.0866065	0.940599	0.346911	0.999953
ARMC9	1653.87	0.163685	0.149615	1.09404	0.273939	0.999953
ARMCX1	1935.11	-0.0974179	0.192856	-0.505133	0.613466	0.999953
ARMCX2	2757.06	-0.0410804	0.196702	-0.208846	0.834568	0.999953
ARMCX3	5220.88	-0.0758928	0.172786	-0.439229	0.660495	0.999953
ARMCX4	2383.85	-0.0590543	0.205206	-0.287781	0.773515	0.999953
ARMCX5	551.091	0.176646	0.104301	1.69363	0.0903365	0.999953
ARMCX5-GPRASP2	1.89555	-1.85078	1.44099	-1.28438	0.199009	0.999953
ARMCX6	756.443	-0.00650319	0.147119	-0.0442037	0.964742	0.999953
ARMH1	81.5559	0.0234287	0.429965	0.0544897	0.956545	0.999953
ARMH3	1233.15	-0.0620914	0.169624	-0.366053	0.714326	0.999953
ARMH4	526.868	-0.257556	0.347684	-0.740775	0.45883	0.999953
ARMS2	2.14783	0.321357	1.31307	0.244737	0.80666	0.999953
ARMT1	1194.5	0.0171783	0.16895	0.101676	0.919013	0.999953
ARNILA	10.0546	0.373227	0.620454	0.601539	0.547481	0.999953
ARNT	4325.66	-0.169589	0.0996386	-1.70204	0.0887471	0.999953
ARNT2	450.367	0.0316311	0.317998	0.0994693	0.920766	0.999953
ARNT2-DT	79.8724	-0.787317	0.54909	-1.43386	0.151613	0.999953
ARPC1A	610.295	0.0941464	0.163265	0.576648	0.564177	0.999953
ARPC1AP4	26.0692	0.522627	0.535598	0.975783	0.329172	0.999953
ARPC1B	172.852	-0.0785896	0.329972	-0.23817	0.811749	0.999953
ARPC2	12533.8	0.0570038	0.214357	0.26593	0.790293	0.999953
ARPC3	4541.06	0.0934929	0.237367	0.393875	0.693673	0.999953
ARPC3P1	14.2431	0.905846	0.609908	1.48522	0.137486	0.999953
ARPC3P3	471.316	0.221711	0.300984	0.736619	0.461354	0.999953
ARPC3P4	3.31898	0.0377366	0.926843	0.0407151	0.967523	0.999953
ARPC3P5	5.34808	0.310404	0.940657	0.329987	0.74141	0.999953
ARPC4	3357.22	0.137688	0.261694	0.526142	0.59879	0.999953
ARPC5	11093.5	0.10445	0.202382	0.516102	0.605783	0.999953
ARPC5L	1123.47	0.162208	0.273242	0.593642	0.552751	0.999953
ARPIN	3269.55	-0.272449	0.119285	-2.28402	0.0223702	0.999953
ARPP19	7034.87	-0.0948674	0.0751265	-1.26277	0.206672	0.999953
ARPP21	3.75773	-1.29305	1.3311	-0.971416	0.331341	0.999953
ARR3	29.3048	-0.251361	0.330802	-0.759853	0.447342	0.999953
ARRB1	1754.18	-0.313666	0.325512	-0.963608	0.335242	0.999953
ARRB2	3675.82	-0.2191	0.413634	-0.529695	0.596323	0.999953
ARRDC1	911.836	0.144745	0.269896	0.536298	0.591752	0.999953
ARRDC1-AS1	646.042	0.0395517	0.150424	0.262935	0.792601	0.999953
ARRDC2	2866.61	0.220912	0.251918	0.876921	0.38053	0.999953
ARRDC3	3841.86	0.180298	0.178603	1.00949	0.312742	0.999953
ARRDC3-AS1	27.7462	-0.0563777	0.386302	-0.145942	0.883967	0.999953
ARRDC4	1948.92	-0.233265	0.322294	-0.723765	0.46921	0.999953
ARRDC5	13.9899	-0.0238028	0.979115	-0.0243105	0.980605	0.999953
ARSA	2943.32	0.0172841	0.161628	0.106938	0.914839	0.999953
ARSB	1952.8	-0.0243925	0.213108	-0.11446	0.908873	0.999953
ARSD	1499.22	0.0139238	0.24633	0.0565249	0.954924	0.999953
ARSF	4.71313	-0.0259416	0.667068	-0.038889	0.968979	0.999953
ARSG	595.123	0.0773946	0.125625	0.616074	0.537846	0.999953
ARSI	142.641	0.394108	0.285485	1.38048	0.167438	0.999953
ARSJ	923.312	-0.0468058	0.31092	-0.15054	0.880339	0.999953
ARSK	537.697	-0.0837996	0.262973	-0.318662	0.749982	0.999953
ARSL	384.286	-0.304498	0.357341	-0.852123	0.394146	0.999953
ART1	7.79463	-1.57315	1.02735	-1.53127	0.125703	0.999953
ART3	4.73267	-1.07532	0.727129	-1.47885	0.13918	0.999953
ART4	3496.95	-0.22156	0.253738	-0.873182	0.382564	0.999953
ART5	18.0721	0.952313	0.800304	1.18994	0.23407	0.999953
ARTN	18.5411	0.502659	0.631422	0.796075	0.425988	0.999953
ARV1	616.562	0.170919	0.112511	1.51913	0.12873	0.999953
ARVCF	1930.1	0.0591449	0.277036	0.213492	0.830944	0.999953
ARX	2.15308	-2.9881	1.98271	-1.50708	0.131791	0.999953
AS3MT	4.68725	0.289652	0.860599	0.33657	0.736441	0.999953
ASAH1	10348.2	-0.207484	0.270152	-0.768027	0.442471	0.999953
ASAH1-AS1	44.9061	0.17816	0.268026	0.664712	0.506235	0.999953
ASAH2	61.6804	0.0419954	0.358711	0.117073	0.906802	0.999953
ASAH2B	188.623	-0.00686117	0.156331	-0.0438886	0.964993	0.999953
ASAP1	3859.15	-0.0682419	0.251097	-0.271775	0.785795	0.999953
ASAP1-IT2	13.1682	0.54325	0.578079	0.93975	0.347346	0.999953
ASAP2	2885.54	-0.419764	0.277682	-1.51167	0.130618	0.999953
ASAP3	1993.88	0.314788	0.19318	1.62951	0.103205	0.999953
ASB1	1844.71	-0.0336537	0.0851388	-0.39528	0.692636	0.999953
ASB11	3.85666	1.57115	1.12302	1.39904	0.1618	0.999953
ASB12	7.89727	-0.234522	0.539002	-0.435103	0.663488	0.999953
ASB13	1095.81	0.302962	0.129308	2.34295	0.0191317	0.999953
ASB14	64.9517	0.248695	0.221841	1.12105	0.262267	0.999953
ASB16	112.49	-0.0891479	0.20202	-0.441283	0.659008	0.999953
ASB16-AS1	302.541	0.0395793	0.227736	0.173794	0.862027	0.999953
ASB2	3.81979	1.60363	1.34347	1.19365	0.232615	0.999953
ASB3	636.022	0.0710811	0.122072	0.582289	0.560372	0.999953
ASB4	2.39144	-0.908034	2.45282	-0.370201	0.711233	0.999953
ASB6	965.158	-0.00612043	0.114059	-0.0536604	0.957206	0.999953
ASB7	777.174	-0.0629648	0.107234	-0.587169	0.55709	0.999953
ASB8	1616.99	-0.0207932	0.0872542	-0.238306	0.811643	0.999953
ASB9	83.3524	-0.0793897	0.330789	-0.240001	0.810329	0.999953
ASCC1	1033.46	-0.162375	0.133325	-1.21789	0.223266	0.999953
ASCC2	2144.35	-0.0178422	0.155869	-0.114469	0.908866	0.999953
ASCC3	2616.69	-0.152358	0.183451	-0.83051	0.406251	0.999953
ASCL1	2.10709	0.467179	1.68517	0.27723	0.781603	0.999953
ASCL2	43.3098	0.187073	0.684203	0.273417	0.784533	0.999953
ASCL3	2.78973	-2.35311	1.46679	-1.60425	0.108658	0.999953
ASCL4	6.12838	0.451027	0.70958	0.635625	0.525021	0.999953
ASCL5	3.11201	-0.0518626	1.1425	-0.045394	0.963793	0.999953
ASF1A	923.71	-0.0872592	0.143199	-0.609357	0.542288	0.999953
ASF1B	69.396	-0.298527	0.437445	-0.682434	0.494965	0.999953
ASGR1	91.2085	-0.220808	0.764655	-0.288768	0.772759	0.999953
ASGR2	46.9745	0.130915	0.411453	0.318178	0.75035	0.999953
ASH1L	5331.79	-0.259026	0.210655	-1.22962	0.218839	0.999953
ASH1L-AS1	49.8676	-0.116293	0.234994	-0.494875	0.620688	0.999953
ASH2L	2029.57	-0.0431563	0.0916933	-0.470659	0.637884	0.999953
ASIC1	226.458	-0.290531	0.198156	-1.46617	0.142601	0.999953
ASIC2	38.0822	-0.386844	0.566276	-0.683137	0.49452	0.999953
ASIC3	137.148	0.330746	0.320443	1.03215	0.302001	0.999953
ASIC4	16.1156	0.639637	0.490409	1.30429	0.192133	0.999953
ASIC4-AS1	2.65572	-2.58065	1.16439	-2.21631	0.0266705	0.999953
ASIP	13.7376	-0.066127	0.759469	-0.0870701	0.930616	0.999953
ASL	716.905	0.0824078	0.137908	0.597555	0.550137	0.999953
ASLP1	14.7627	-0.00663054	0.462261	-0.0143437	0.988556	0.999953
ASMER1	5.09939	-0.724243	0.802631	-0.902337	0.366878	0.999953
ASMTL	195.642	-0.499625	1.15132	-0.43396	0.664318	0.999953
ASMTL-AS1	34.8987	0.366352	0.409567	0.894487	0.371061	0.999953
ASNS	94.5234	0.350417	0.31585	1.10944	0.267239	0.999953
ASNSD1	961.11	0.0919083	0.177631	0.517411	0.604869	0.999953
ASPA	557.892	-0.780221	0.36298	-2.14949	0.0315958	0.999953
ASPDH	44.135	0.34631	0.26871	1.28879	0.197471	0.999953
ASPG	29.6203	0.837924	0.594342	1.40983	0.158589	0.999953
ASPH	8204.81	-0.104154	0.102787	-1.0133	0.310917	0.999953
ASPHD1	79.8835	0.781309	0.534797	1.46094	0.144031	0.999953
ASPHD2	106.5	0.0732618	0.233675	0.31352	0.753886	0.999953
ASPM	179.32	-0.295688	0.301896	-0.979439	0.327363	0.999953
ASPN	28398.3	-0.0284392	0.555307	-0.0512134	0.959155	0.999953
ASPSCR1	965.727	0.0946763	0.189206	0.500387	0.616802	0.999953
ASRGL1	102.082	0.223332	0.506895	0.440588	0.659511	0.999953
ASS1P1	3.24906	0.470327	0.999707	0.470465	0.638023	0.999953
ASS1P10	3.17255	0.648247	1.27111	0.509986	0.610061	0.999953
ASS1P13	21.2428	0.539614	0.484665	1.11337	0.265548	0.999953
ASS1P2	7.2548	-0.218171	0.572014	-0.381408	0.7029	0.999953
ASS1P3	3.24458	0.759323	0.904219	0.839755	0.401046	0.999953
ASS1P9	1.92644	0.736676	1.21148	0.608078	0.543136	0.999953
ASTE1	475.415	0.00556411	0.14633	0.0380244	0.969668	0.999953
ASTL	2.9375	2.02237	1.22938	1.64503	0.0999633	0.999953
ASTN1	41.1068	-1.75067	0.735118	-2.38148	0.017243	0.999953
ASTN2	272.156	-0.245907	0.237329	-1.03615	0.300134	0.999953
ASXL1	4574.28	0.0935123	0.109088	0.857219	0.391324	0.999953
ASXL2	2486.61	-0.153018	0.141798	-1.07913	0.280531	0.999953
ASXL3	140.031	-0.545982	0.42953	-1.27112	0.203687	0.999953
ATAD1	2787.23	-0.0150244	0.145494	-0.103265	0.917753	0.999953
ATAD2	1059.26	-0.339789	0.176779	-1.92211	0.0545921	0.999953
ATAD2B	938.616	-0.0674416	0.186598	-0.361427	0.71778	0.999953
ATAD3A	557.622	0.215315	0.215031	1.00132	0.316672	0.999953
ATAD3B	1168.98	0.260027	0.203002	1.28091	0.200225	0.999953
ATAD3C	163.325	-0.647016	0.291649	-2.21847	0.0265225	0.999953
ATAD5	228.193	0.134193	0.178619	0.751278	0.452485	0.999953
ATE1	1664.35	-0.226212	0.128894	-1.75502	0.0792554	0.999953
ATE1OSP	34.553	0.685905	0.792036	0.866002	0.386489	0.999953
ATF1	1262.21	-0.142463	0.166859	-0.853789	0.393222	0.999953
ATF2	2620.81	-0.0359991	0.123064	-0.292524	0.769886	0.999953
ATF3	1012.61	-0.0212901	0.541941	-0.0392849	0.968663	0.999953
ATF4	12474	0.201075	0.121965	1.64863	0.0992229	0.999953
ATF4P3	12.6547	-0.306787	0.469901	-0.652876	0.513836	0.999953
ATF4P4	6.87546	-0.0286276	0.643266	-0.0445034	0.964503	0.999953
ATF5	644.515	0.103388	0.423014	0.244408	0.806914	0.999953
ATF6	3459.14	-0.000521	0.147335	-0.00353373	0.99718	0.999953
ATF6-DT	7.66372	-0.783912	0.700434	-1.11918	0.263063	0.999953
ATF7	2815.04	-0.0319627	0.130826	-0.244314	0.806987	0.999953
ATF7IP	4432.22	-0.170887	0.112173	-1.52343	0.127652	0.999953
ATF7IP2	653.756	0.0751314	0.179248	0.419147	0.675109	0.999953
ATG10	354.902	0.043456	0.115948	0.374789	0.707818	0.999953
ATG101	638.877	0.0124729	0.156434	0.0797325	0.93645	0.999953
ATG12	3646.29	0.00599807	0.104214	0.0575553	0.954103	0.999953
ATG12P1	18.5426	0.0896267	0.501455	0.178733	0.858147	0.999953
ATG13	3266.04	-0.0817468	0.0898941	-0.909368	0.363156	0.999953
ATG14	1377.29	-0.0215145	0.132893	-0.161893	0.87139	0.999953
ATG16L1	1002.29	0.166183	0.108911	1.52586	0.127046	0.999953
ATG16L2	2665.08	-0.20655	0.298624	-0.691672	0.489143	0.999953
ATG2A	1065.49	-0.0228336	0.142897	-0.15979	0.873046	0.999953
ATG2B	3036.02	0.0134351	0.147196	0.0912737	0.927275	0.999953
ATG3	2073.08	0.0731752	0.179186	0.408376	0.682997	0.999953
ATG4A	719.198	0.142625	0.134994	1.05652	0.290729	0.999953
ATG4B	2438.48	0.116611	0.145329	0.802396	0.422324	0.999953
ATG4C	890.372	-0.123591	0.128315	-0.963184	0.335455	0.999953
ATG4D	305.574	-0.106846	0.127024	-0.84115	0.400264	0.999953
ATG5	1447.06	-0.00120101	0.0942698	-0.0127402	0.989835	0.999953
ATG7	1199.15	-0.152914	0.219761	-0.69582	0.486541	0.999953
ATG9A	921.718	-0.152203	0.188223	-0.808632	0.418727	0.999953
ATG9B	113.732	0.234298	0.418218	0.56023	0.575323	0.999953
ATIC	1783.08	0.0172593	0.166592	0.103602	0.917485	0.999953
ATL1	758.853	-0.0932291	0.228976	-0.407157	0.683893	0.999953
ATL2	1776.01	0.0569713	0.110625	0.514995	0.606557	0.999953
ATL3	8592.99	0.147853	0.120055	1.23154	0.218121	0.999953
ATM	5979.88	-0.273505	0.185607	-1.47357	0.140598	0.999953
ATMIN	2608.27	-0.0469743	0.111515	-0.421238	0.673581	0.999953
ATN1	7010.3	0.0825142	0.149287	0.552721	0.580455	0.999953
ATOH7	2.19197	-1.50249	1.4304	-1.05039	0.293537	0.999953
ATOH8	1745.81	-0.35427	0.363077	-0.975743	0.329192	0.999953
ATOSA	2071.07	-0.0340834	0.118187	-0.288386	0.773051	0.999953
ATOSB	1753.83	0.14846	0.231884	0.640237	0.522019	0.999953
ATOX1	1387.21	0.0675152	0.195046	0.34615	0.72923	0.999953
ATOX1-AS1	11.6628	-0.677892	0.630134	-1.07579	0.282021	0.999953
ATP10A	1566.27	-0.0499666	0.278191	-0.179613	0.857457	0.999953
ATP10B	37.8988	-1.23567	0.87199	-1.41707	0.156463	0.999953
ATP10D	3017.26	-0.296138	0.243891	-1.21422	0.224662	0.999953
ATP11A	2001.02	-0.0548474	0.205231	-0.267247	0.789279	0.999953
ATP11B	3076.16	-0.145434	0.194844	-0.746413	0.455418	0.999953
ATP11C	2036.16	0.0557546	0.132935	0.419412	0.674915	0.999953
ATP12A	3.19972	-1.02086	1.29427	-0.788749	0.430259	0.999953
ATP13A1	1873.67	0.0775557	0.184316	0.420777	0.673918	0.999953
ATP13A2	1142.1	-0.0788223	0.227098	-0.347085	0.728527	0.999953
ATP13A3	10721.7	-0.102384	0.288825	-0.354485	0.722975	0.999953
ATP13A3-DT	184.579	-0.0623562	0.20395	-0.305742	0.759801	0.999953
ATP13A4	30.5624	-0.414731	0.582004	-0.712592	0.476098	0.999953
ATP1A1	5584.36	0.00210002	0.177999	0.0117979	0.990587	0.999953
ATP1A1-AS1	358.348	0.0728078	0.196986	0.369608	0.711674	0.999953
ATP1A4	11.1245	-0.374343	0.990565	-0.377909	0.705498	0.999953
ATP1B2	349.272	-0.289341	0.263052	-1.09994	0.271359	0.999953
ATP1B3	5093.97	0.125065	0.173151	0.722287	0.470118	0.999953
ATP1B3-AS1	47.0227	-0.548601	0.387492	-1.41577	0.156842	0.999953
ATP2A1	71.1916	0.308436	0.27236	1.13246	0.257442	0.999953
ATP2A1-AS1	3.91957	-0.0427577	0.942327	-0.0453746	0.963809	0.999953
ATP2A2	9097.78	-0.0701608	0.183425	-0.382503	0.702088	0.999953
ATP2A3	1944.71	-0.118545	0.248688	-0.476681	0.633589	0.999953
ATP2B1	2386.66	-0.0768059	0.24635	-0.311775	0.755211	0.999953
ATP2B1-AS1	117.568	-0.0631884	0.326876	-0.19331	0.846716	0.999953
ATP2B2	50.329	-0.392632	0.541117	-0.725595	0.468087	0.999953
ATP2B3	40.518	0.341538	0.427133	0.799606	0.423939	0.999953
ATP2B4	14250.6	-0.0289425	0.143101	-0.202252	0.83972	0.999953
ATP2C1	3940.24	-0.113483	0.122729	-0.92466	0.355143	0.999953
ATP2C2	27.5122	0.49635	0.478548	1.0372	0.299642	0.999953
ATP2C2-AS1	14.0464	0.716664	0.532426	1.34604	0.178291	0.999953
ATP4B	5.03215	-1.18012	0.82209	-1.43551	0.151141	0.999953
ATP5F1A	10402.5	0.00687486	0.122525	0.0561099	0.955254	0.999953
ATP5F1AP3	6.55562	-0.067601	0.595969	-0.11343	0.909689	0.999953
ATP5F1B	10829.4	0.0338788	0.112894	0.300093	0.764106	0.999953
ATP5F1C	4414.92	0.089	0.11077	0.803467	0.421705	0.999953
ATP5F1D	1417.72	0.0258648	0.259209	0.0997836	0.920516	0.999953
ATP5F1E	9479.77	0.199091	0.205933	0.966777	0.333656	0.999953
ATP5F1EP2	1.92916	0.793047	1.47211	0.538715	0.590084	0.999953
ATP5IF1	2397.03	-0.016984	0.117762	-0.144223	0.885324	0.999953
ATP5MC1	1443.57	0.364926	0.183704	1.98649	0.0469793	0.999953
ATP5MC1P2	3.64987	-0.843539	1.17105	-0.720329	0.471322	0.999953
ATP5MC1P3	2.48417	0.366074	1.65303	0.221456	0.824737	0.999953
ATP5MC1P4	3.28216	-0.193611	1.19677	-0.161778	0.87148	0.999953
ATP5MC2	3842.55	0.0471111	0.210072	0.224262	0.822553	0.999953
ATP5MC2P3	1.92906	1.48415	1.98163	0.748953	0.453885	0.999953
ATP5MC2P4	18.2233	-0.0262191	0.519854	-0.0504354	0.959775	0.999953
ATP5MC3	2797.16	0.127624	0.158077	0.807355	0.419462	0.999953
ATP5ME	805.294	0.177596	0.192824	0.92103	0.357035	0.999953
ATP5MF	834.193	0.121301	0.205464	0.590374	0.55494	0.999953
ATP5MFP2	5.27105	-0.0155148	0.757385	-0.0204847	0.983657	0.999953
ATP5MFP4	10.7203	1.09029	0.790274	1.37964	0.167698	0.999953
ATP5MG	984.448	0.169963	0.140346	1.21103	0.225885	0.999953
ATP5MGP1	2.29649	-0.0425003	1.27122	-0.0334328	0.973329	0.999953
ATP5MJ	2270.7	0.237959	0.21385	1.11274	0.265822	0.999953
ATP5MK	2397.05	0.103304	0.204096	0.506152	0.61275	0.999953
ATP5PB	4413.47	0.0485789	0.117335	0.414019	0.67886	0.999953
ATP5PD	2515.67	0.0592107	0.14956	0.395898	0.69218	0.999953
ATP5PDP4	21.0044	-0.505246	0.326122	-1.54925	0.121321	0.999953
ATP5PF	2101.94	0.178371	0.149151	1.1959	0.231735	0.999953
ATP5PO	818.023	0.05726	0.191145	0.299562	0.764511	0.999953
ATP6AP1	5725.88	-0.0540294	0.232716	-0.232169	0.816407	0.999953
ATP6AP1-DT	119.465	-0.15145	0.331789	-0.456465	0.648056	0.999953
ATP6AP1L	332.283	-0.129558	0.170368	-0.760462	0.446978	0.999953
ATP6AP2	11037.1	0.0476799	0.147565	0.32311	0.746612	0.999953
ATP6V0A1	3284.78	-0.0989978	0.196362	-0.50416	0.614149	0.999953
ATP6V0A2	1476.11	0.137588	0.136469	1.00819	0.313361	0.999953
ATP6V0B	3395.56	0.00125745	0.310742	0.00404661	0.996771	0.999953
ATP6V0C	16.0873	0.104226	0.661013	0.157676	0.874712	0.999953
ATP6V0CP1	3.90214	-0.738807	1.05718	-0.698844	0.484649	0.999953
ATP6V0CP3	5.1149	0.112385	0.868201	0.129446	0.897005	0.999953
ATP6V0D1	2691.19	0.0107418	0.316344	0.0339561	0.972912	0.999953
ATP6V0D1-DT	198.956	0.0327313	0.315985	0.103585	0.917499	0.999953
ATP6V0D2	98.2749	-0.142348	1.28832	-0.110491	0.91202	0.999953
ATP6V0E1	5347.89	0.00521648	0.18787	0.0277665	0.977848	0.999953
ATP6V0E2	617.243	-0.106353	0.26695	-0.3984	0.690336	0.999953
ATP6V0E2-AS1	83.6142	-0.141153	0.391305	-0.360722	0.718307	0.999953
ATP6V1A	3100.15	0.0133428	0.266692	0.0500308	0.960098	0.999953
ATP6V1B1	7.54956	1.09426	0.56686	1.93038	0.0535593	0.999953
ATP6V1B2	5069.57	0.0618898	0.285766	0.216575	0.82854	0.999953
ATP6V1C1	2602.13	0.0199577	0.142769	0.13979	0.888826	0.999953
ATP6V1C2	47.7344	0.0873814	0.400355	0.21826	0.827227	0.999953
ATP6V1D	2292.58	-0.0913039	0.179634	-0.508277	0.611259	0.999953
ATP6V1E1	4260.07	0.0745276	0.091844	0.811459	0.417102	0.999953
ATP6V1E1P1	17.8994	-0.408038	1.10894	-0.367953	0.712909	0.999953
ATP6V1E1P3	59.1588	0.0666112	0.264816	0.251538	0.801398	0.999953
ATP6V1E2	174.567	-0.377744	0.168332	-2.24404	0.0248297	0.999953
ATP6V1F	1161.63	-0.0599723	0.268109	-0.223687	0.823001	0.999953
ATP6V1G1	3955.51	0.0965972	0.108404	0.891089	0.372881	0.999953
ATP6V1G1P2	4.89392	0.0927242	0.726014	0.127717	0.898373	0.999953
ATP6V1G2	2.02998	-1.71407	1.25717	-1.36344	0.172745	0.999953
ATP6V1H	1505.16	-0.0382628	0.143741	-0.266192	0.790091	0.999953
ATP7A	1157.87	-0.18113	0.159274	-1.13722	0.255444	0.999953
ATP7B	370.427	-0.143888	0.207097	-0.694787	0.487189	0.999953
ATP8A1	1811.06	-0.380176	0.361552	-1.05151	0.293024	0.999953
ATP8A2	48.86	-0.0452068	0.555981	-0.0813099	0.935195	0.999953
ATP8B1	2279.42	-0.0329635	0.293602	-0.112273	0.910607	0.999953
ATP8B1-AS1	69.3362	0.0319399	0.242894	0.131497	0.895382	0.999953
ATP8B2	8262.2	-0.0177982	0.183758	-0.0968566	0.92284	0.999953
ATP8B3	180.173	0.377837	0.292774	1.29054	0.196862	0.999953
ATP8B4	1122.64	-0.26341	0.341705	-0.77087	0.440784	0.999953
ATP9A	3962.53	-0.313412	0.21909	-1.43051	0.152569	0.999953
ATP9B	875.966	-0.0346275	0.131537	-0.263254	0.792355	0.999953
ATPAF1	1683	-0.0359899	0.0995585	-0.361495	0.71773	0.999953
ATPAF2	334.404	-0.0434767	0.210557	-0.206484	0.836413	0.999953
ATPSCKMT	523.67	-0.0790807	0.188829	-0.418796	0.675365	0.999953
ATR	1588.02	-0.0852009	0.143439	-0.593985	0.552522	0.999953
ATRAID	3798.86	0.0496457	0.145881	0.340318	0.733617	0.999953
ATRIP	333.229	0.0505999	0.157281	0.321717	0.747667	0.999953
ATRN	5013.65	-0.0547691	0.146608	-0.373574	0.708721	0.999953
ATRNL1	362.508	-0.562537	0.338643	-1.66115	0.0966826	0.999953
ATRX	4922.73	-0.368132	0.197634	-1.86269	0.0625058	0.999953
ATXN1	4438.01	-0.0890736	0.130903	-0.680455	0.496217	0.999953
ATXN1-AS1	45.6323	0.0385925	0.322921	0.119511	0.904871	0.999953
ATXN10	2546.11	0.0626223	0.0945791	0.662115	0.507898	0.999953
ATXN1L	2856.83	-0.138305	0.13685	-1.01063	0.312192	0.999953
ATXN2	1881.16	-0.00478123	0.093889	-0.0509243	0.959386	0.999953
ATXN2-AS	3.4895	-0.774585	1.03827	-0.746036	0.455646	0.999953
ATXN2L	3528.46	0.043182	0.125242	0.344789	0.730253	0.999953
ATXN3	1787.49	-0.108464	0.146249	-0.741639	0.458306	0.999953
ATXN7	1768.98	0.0466506	0.115718	0.40314	0.686845	0.999953
ATXN7L1	579.81	-0.135951	0.120038	-1.13257	0.257395	0.999953
ATXN7L2	278.972	0.147656	0.174753	0.844937	0.398146	0.999953
ATXN7L3	2156.78	-0.00179879	0.145423	-0.0123694	0.990131	0.999953
ATXN7L3B	3625.22	-0.122718	0.105828	-1.15959	0.246214	0.999953
AUH	477.357	-0.0575132	0.13306	-0.432233	0.665572	0.999953
AUNIP	22.0931	-0.196166	0.385673	-0.508633	0.611009	0.999953
AUP1	4528	0.175478	0.142052	1.2353	0.216717	0.999953
AURKA	88.9408	0.0710559	0.445834	0.159378	0.873371	0.999953
AURKAIP1	1477.84	0.115435	0.170883	0.675522	0.499344	0.999953
AURKB	52.4527	0.286078	0.519482	0.550698	0.58184	0.999953
AURKC	104.769	0.250871	0.26735	0.938364	0.348057	0.999953
AUTS2	2604.33	0.390445	0.283916	1.37521	0.169065	0.999953
AVEN	686.502	0.156748	0.166266	0.942756	0.345806	0.999953
AVL9	1629.85	0.0281959	0.111245	0.253458	0.799915	0.999953
AVPR1A	57.5021	0.701062	0.687107	1.02031	0.307582	0.999953
AVPR2	32.063	-0.303885	0.460593	-0.659768	0.509403	0.999953
AWAT1	2.30162	0.436881	1.30517	0.33473	0.737829	0.999953
AXDND1	4.6581	-0.429928	0.697487	-0.616395	0.537634	0.999953
AXIN1	1263.87	-0.091828	0.100807	-0.910927	0.362334	0.999953
AXIN2	917.44	0.0910604	0.279992	0.325225	0.745011	0.999953
AXL	5203.91	0.0316584	0.195339	0.162069	0.871251	0.999953
AZGP1	44.2188	-1.30345	1.38168	-0.943381	0.345486	0.999953
AZI2	952.669	-0.121476	0.14454	-0.840433	0.400666	0.999953
AZIN1	6143.65	-0.113474	0.121748	-0.932038	0.351317	0.999953
AZIN2	737.999	-0.0358906	0.264355	-0.135767	0.892006	0.999953
B2M	25897.9	0.365594	0.347327	1.05259	0.292527	0.999953
B3GALNT1	2063.37	-0.246637	0.198774	-1.24079	0.214683	0.999953
B3GALNT2	1138.28	-0.280136	0.163068	-1.71791	0.0858138	0.999953
B3GALT1	90.3274	-0.689384	0.617972	-1.11556	0.264611	0.999953
B3GALT5	19.7163	-0.185177	0.765412	-0.241931	0.808833	0.999953
B3GALT5-AS1	4.88481	-0.196584	1.11721	-0.17596	0.860325	0.999953
B3GALT6	744.737	0.171636	0.197563	0.868763	0.384977	0.999953
B3GALT9	62.4304	0.386621	0.21184	1.82506	0.0679921	0.999953
B3GAT1	22.6421	-0.856351	0.856926	-0.999329	0.317635	0.999953
B3GAT1-DT	1.926	-1.03045	1.96907	-0.523319	0.600752	0.999953
B3GAT2	48.3718	0.419213	0.398512	1.05195	0.292824	0.999953
B3GAT3	1400.97	0.247469	0.140969	1.75549	0.0791751	0.999953
B3GLCT	989.625	0.00581276	0.200156	0.0290411	0.976832	0.999953
B3GNT2	2021.2	-0.0609048	0.162799	-0.374112	0.708321	0.999953
B3GNT3	3.12694	0.274638	1.69642	0.161892	0.871391	0.999953
B3GNT4	17.5116	-0.300124	0.505701	-0.593481	0.552859	0.999953
B3GNT5	529.514	-0.156289	0.294251	-0.531142	0.595321	0.999953
B3GNT7	650.649	-0.275513	0.31994	-0.861142	0.38916	0.999953
B3GNT8	126.196	0.0162793	0.28274	0.0575767	0.954086	0.999953
B3GNT9	1645.12	0.0110155	0.228394	0.0482303	0.961533	0.999953
B3GNTL1	90.1141	0.37963	0.444248	0.854545	0.392803	0.999953
B4GALNT1	431.845	-0.15033	0.212996	-0.705785	0.480322	0.999953
B4GALNT3	2170.83	-0.0324275	0.429369	-0.0755236	0.939798	0.999953
B4GALNT4	93.9925	-0.986721	0.607694	-1.62371	0.104437	0.999953
B4GALT1	6688.28	0.330692	0.188608	1.75333	0.0795456	0.999953
B4GALT1-AS1	120.975	0.117965	0.264795	0.445494	0.655963	0.999953
B4GALT2	2707.19	0.29066	0.205501	1.4144	0.157244	0.999953
B4GALT3	841.131	-0.0105968	0.204173	-0.0519012	0.958607	0.999953
B4GALT4	1407.38	0.111501	0.147176	0.757604	0.448688	0.999953
B4GALT5	2790.53	0.13529	0.16767	0.806886	0.419732	0.999953
B4GALT6	270.313	0.140786	0.232432	0.605711	0.544707	0.999953
B4GALT7	987.999	0.0678283	0.156834	0.432483	0.66539	0.999953
B4GAT1	1185.81	-0.261575	0.197084	-1.32722	0.184434	0.999953
B4GAT1-DT	61.2448	0.479636	0.273655	1.7527	0.0796532	0.999953
B9D1	697.937	0.0231814	0.177953	0.130267	0.896355	0.999953
B9D2	152.075	0.152065	0.195381	0.778302	0.436391	0.999953
BAALC	68.0957	0.19905	0.475702	0.418433	0.67563	0.999953
BAALC-AS1	236.215	-0.126443	0.239448	-0.528061	0.597457	0.999953
BAALC-AS2	3.02355	-0.434344	2.0061	-0.216512	0.828589	0.999953
BAAT	2.03358	0.840711	1.2837	0.654915	0.512523	0.999953
BABAM1	565.816	0.220692	0.185874	1.18732	0.235102	0.999953
BABAM2	823.126	0.164278	0.179435	0.915527	0.359915	0.999953
BACE1	2072.95	-0.110289	0.141609	-0.778831	0.436079	0.999953
BACE1-AS	170.98	-0.0294028	0.204579	-0.143723	0.885719	0.999953
BACE2	6960.94	0.129742	0.189396	0.685029	0.493326	0.999953
BACH1	2878.11	-0.0260701	0.222676	-0.117077	0.906799	0.999953
BACH1-IT1	14.1268	0.0724179	0.486057	0.14899	0.881561	0.999953
BACH1-IT2	11.7541	0.503713	0.512476	0.982901	0.325656	0.999953
BACH2	430.917	-0.177738	0.269162	-0.66034	0.509036	0.999953
BAD	622.165	-0.0840561	0.161507	-0.520449	0.602751	0.999953
BAG1	2275.28	0.0592534	0.13212	0.448482	0.653806	0.999953
BAG2	1631.7	-0.0381631	0.29834	-0.127918	0.898214	0.999953
BAG3	2241.54	0.177663	0.16977	1.04649	0.295333	0.999953
BAG4	1140.07	0.0411648	0.114442	0.3597	0.719071	0.999953
BAG5	2407.91	-0.0594325	0.121445	-0.489377	0.624575	0.999953
BAG6	12.5154	-0.319435	1.00402	-0.318154	0.750368	0.999953
BAHCC1	3184.47	0.350317	0.159022	2.20296	0.0275979	0.999953
BAHD1	1165.48	-0.0857096	0.129379	-0.662468	0.507671	0.999953
BAIAP2	509.417	-0.11115	0.245588	-0.452589	0.650845	0.999953
BAIAP2-DT	1096.38	-0.321191	0.154483	-2.07913	0.0376053	0.999953
BAIAP2L1	114.122	-0.0969386	0.394336	-0.245828	0.805816	0.999953
BAIAP2L2	573.488	0.15478	0.236865	0.653451	0.513465	0.999953
BAIAP3	66.3232	-0.207854	0.357749	-0.581006	0.561237	0.999953
BAK1	638.688	-0.108751	0.309733	-0.351111	0.725505	0.999953
BAK1P1	34.6669	0.0507365	0.359038	0.141312	0.887623	0.999953
BAMBI	559.624	-0.403607	0.293389	-1.37567	0.168923	0.999953
BANF1	2627.9	0.131662	0.16102	0.817674	0.413543	0.999953
BANF1P2	7.37718	1.09495	0.752796	1.45451	0.145805	0.999953
BANF1P3	13.152	-0.401534	0.526269	-0.762983	0.445474	0.999953
BANK1	121.286	-0.627093	0.39136	-1.60234	0.10908	0.999953
BANP	512.525	-0.085537	0.149768	-0.571129	0.567912	0.999953
BAP1	2921.26	-0.000297	0.104983	-0.00283291	0.99774	0.999953
BARD1	412.954	-0.263611	0.271399	-0.971304	0.331397	0.999953
BARX1	3.10822	-0.692285	0.961425	-0.720061	0.471488	0.999953
BARX2	2.18222	-0.682637	1.67967	-0.406411	0.684441	0.999953
BASP1	2799.42	0.197695	0.243407	0.812199	0.416677	0.999953
BASP1-AS1	5.11137	0.49183	0.826866	0.594813	0.551969	0.999953
BATF	235.094	0.578599	0.33847	1.70945	0.0873667	0.999953
BATF2	247.533	-0.0975792	0.263198	-0.370745	0.710828	0.999953
BATF3	217.802	0.534418	0.280274	1.90677	0.0565501	0.999953
BAX	2102.87	-0.122698	0.249813	-0.491161	0.623312	0.999953
BAZ1A	1552.66	0.0554624	0.209965	0.264151	0.791664	0.999953
BAZ1A-AS1	86.0308	-0.278421	0.234298	-1.18832	0.234706	0.999953
BAZ1B	5360.7	-0.136558	0.1202	-1.13609	0.255919	0.999953
BAZ2A	5544.75	-0.0584676	0.0953614	-0.613116	0.539799	0.999953
BAZ2B	2323.83	-0.278769	0.212034	-1.31474	0.188599	0.999953
BAZ2B-AS1	121.933	0.0394174	0.210068	0.187641	0.851158	0.999953
BBC3	656.997	-0.251014	0.18124	-1.38498	0.166058	0.999953
BBIP1	1234.36	0.0661089	0.18604	0.355348	0.722329	0.999953
BBLN	1065.61	0.123743	0.149022	0.830366	0.406332	0.999953
BBOF1	428.14	-0.0356684	0.185688	-0.192087	0.847674	0.999953
BBOX1	21.9177	-0.605848	0.613635	-0.987309	0.323491	0.999953
BBOX1-AS1	7.56745	0.483041	0.89253	0.541204	0.588367	0.999953
BBS1	74.8274	0.0439786	0.221959	0.198138	0.842937	0.999953
BBS10	1374.09	-0.0809014	0.198108	-0.40837	0.683002	0.999953
BBS12	329.477	-0.0434945	0.202481	-0.214808	0.829917	0.999953
BBS2	1665.7	-0.178056	0.177834	-1.00125	0.316707	0.999953
BBS4	1177.77	0.0940281	0.088491	1.06257	0.287976	0.999953
BBS5	563.035	0.055115	0.14991	0.367654	0.713131	0.999953
BBS7	1069.72	0.0117072	0.202255	0.0578833	0.953842	0.999953
BBS9	685.511	-0.129859	0.183209	-0.708805	0.478446	0.999953
BBX	4235.4	-0.319612	0.216462	-1.47653	0.139802	0.999953
BCAM	2155.22	0.0381385	0.251171	0.151843	0.879311	0.999953
BCAN	23.6137	-0.718997	0.361718	-1.98773	0.0468417	0.999953
BCAN-AS1	6.65792	-0.328935	0.807988	-0.407103	0.683932	0.999953
BCAN-AS2	3.50845	-0.88921	0.899554	-0.988501	0.322907	0.999953
BCAP29	47.8035	-0.188298	0.265386	-0.709527	0.477997	0.999953
BCAP31	3962.81	-0.0625099	0.234385	-0.266698	0.789702	0.999953
BCAR1	2400.04	0.00506435	0.2102	0.024093	0.980778	0.999953
BCAR3	925.055	-0.268183	0.210785	-1.27231	0.203263	0.999953
BCAR3-AS1	7.06941	0.151559	0.773337	0.19598	0.844625	0.999953
BCAS1	24.0294	-0.00464474	0.63837	-0.00727594	0.994195	0.999953
BCAS2	1346.81	-0.0694313	0.131718	-0.52712	0.59811	0.999953
BCAS2P2	18.0439	-0.7186	0.492419	-1.45933	0.144475	0.999953
BCAS3	957.378	-0.0502529	0.170328	-0.295036	0.767967	0.999953
BCAS3-AS1	7.40458	-0.960238	0.976848	-0.982996	0.325609	0.999953
BCAS4	92.7568	-0.0924504	0.186718	-0.495133	0.620506	0.999953
BCAT1	5680.05	0.145962	0.341503	0.42741	0.669081	0.999953
BCAT2	882.334	-0.0552287	0.115881	-0.476597	0.633649	0.999953
BCCIP	1562.7	0.104854	0.111029	0.944386	0.344972	0.999953
BCDIN3D	176.839	0.13334	0.225974	0.590069	0.555145	0.999953
BCDIN3D-AS1	67.1497	-0.498835	0.274519	-1.81713	0.0691979	0.999953
BCHE	31.6568	-1.3413	0.628368	-2.13458	0.0327957	0.999953
BCKDHA	30.6943	-0.152497	0.317747	-0.479934	0.631275	0.999953
BCKDHB	887.479	-0.257715	0.185419	-1.38991	0.164557	0.999953
BCKDK	1260.62	-0.0722374	0.248838	-0.290299	0.771587	0.999953
BCL10	871.661	0.108573	0.16349	0.664098	0.506628	0.999953
BCL10-AS1	40.0372	0.12916	0.338143	0.381969	0.702484	0.999953
BCL11A	39.2059	-0.294546	0.685941	-0.429405	0.667629	0.999953
BCL11B	127.188	-0.287367	0.586086	-0.490315	0.623911	0.999953
BCL2	2016.88	-0.121135	0.164332	-0.737136	0.46104	0.999953
BCL2A1	159.268	0.218252	1.04203	0.209448	0.834098	0.999953
BCL2L1	2407.01	0.0619021	0.173394	0.357003	0.72109	0.999953
BCL2L1-AS1	2.60058	-1.83681	1.08081	-1.69947	0.0892304	0.999953
BCL2L10	2.36656	0.359738	0.968238	0.371539	0.710236	0.999953
BCL2L11	940.356	-0.293204	0.20144	-1.45554	0.145519	0.999953
BCL2L12	245.016	0.212006	0.243078	0.872174	0.383113	0.999953
BCL2L13	2078.8	-0.153365	0.113754	-1.34822	0.177589	0.999953
BCL2L14	6.66876	-0.525593	0.595161	-0.88311	0.377177	0.999953
BCL2L15	65.5429	0.00518475	0.349381	0.0148398	0.98816	0.999953
BCL2L2	3775.81	-0.0308362	0.097047	-0.317745	0.750678	0.999953
BCL2L2-PABPN1	17.5103	0.147164	0.411204	0.357886	0.720428	0.999953
BCL3	1128.21	0.695693	0.360569	1.92943	0.0536772	0.999953
BCL6	6473.33	-0.202133	0.301324	-0.670818	0.502337	0.999953
BCL6B	1135.51	0.0321672	0.467309	0.0688349	0.945121	0.999953
BCL7A	393.815	-0.275663	0.2141	-1.28755	0.197904	0.999953
BCL7B	1595.7	-0.00750124	0.142392	-0.0526802	0.957987	0.999953
BCL7C	1016.74	-0.0629463	0.158031	-0.398317	0.690397	0.999953
BCL9	928.529	-0.01421	0.195934	-0.0725246	0.942184	0.999953
BCL9L	2605.34	-0.241615	0.151376	-1.59612	0.110461	0.999953
BCLAF1	6766.14	-0.00667807	0.112561	-0.0593287	0.95269	0.999953
[truncated: 27,687 more rows]
